# Supplementary material for: Age, stage and senescence in plants
Source: J Ecol. 2013 Apr 24;101(3):585–95. doi: 10.1111/1365-2745.12088 (PMC3664411; doi:10.1111/1365-2745.12088)
Supplement: Supplementary file 2 [file jec0101-0585-SD2.txt]

Age, stage, and senescence in plants
Online Only
Appendix S1: Age- and stage-speci c selection gradients for selected plant species
Hal Caswell 
Biology Department MS-34
Woods Hole Oceanographic Institution
Woods Hole MA 02543 USA
and
Max Planck Institute for Demographic Research
Roberto Salguero-G omez
Max Planck Institute for Demographic Research
Rostock, Germany
February 18, 2013
 Correspondence author. Email: hcaswell@whoi.edu
1Contents
S1 Selection gradients for selected plant species 3
S1.1 Arisaema serratum . . . . . . . . . . . . . . . . . . . . . . . . . . . . . . . . . . . . 7
S1.2 Aspasia principissa . . . . . . . . . . . . . . . . . . . . . . . . . . . . . . . . . . . . 10
S1.3 Borderea chouardii . . . . . . . . . . . . . . . . . . . . . . . . . . . . . . . . . . . . 13
S1.4 Calathea ovandensis . . . . . . . . . . . . . . . . . . . . . . . . . . . . . . . . . . . 16
S1.5 Calathea micans . . . . . . . . . . . . . . . . . . . . . . . . . . . . . . . . . . . . . 19
S1.6 Calochortus lyallii . . . . . . . . . . . . . . . . . . . . . . . . . . . . . . . . . . . . 22
S1.7 Chamaecrista keyensis . . . . . . . . . . . . . . . . . . . . . . . . . . . . . . . . . . 25
S1.8 Chamaelirium luteum . . . . . . . . . . . . . . . . . . . . . . . . . . . . . . . . . . 28
S1.9 Cryptantha  ava . . . . . . . . . . . . . . . . . . . . . . . . . . . . . . . . . . . . . 31
S1.10 Cytisus scoparius . . . . . . . . . . . . . . . . . . . . . . . . . . . . . . . . . . . . . 34
S1.11 Dicerandra frutescens . . . . . . . . . . . . . . . . . . . . . . . . . . . . . . . . . . 37
S1.12 Dicymbe altsonii . . . . . . . . . . . . . . . . . . . . . . . . . . . . . . . . . . . . . 40
S1.13 Geonoma macrostachys . . . . . . . . . . . . . . . . . . . . . . . . . . . . . . . . . 43
S1.14 Hylocomium splendens . . . . . . . . . . . . . . . . . . . . . . . . . . . . . . . . . . 46
S1.15 Hypericum cumulicola . . . . . . . . . . . . . . . . . . . . . . . . . . . . . . . . . . 49
S1.16 Iridaea splendens . . . . . . . . . . . . . . . . . . . . . . . . . . . . . . . . . . . . . 52
S1.17 Laminaria digitata . . . . . . . . . . . . . . . . . . . . . . . . . . . . . . . . . . . . 55
S1.18 Lupinus arboreus . . . . . . . . . . . . . . . . . . . . . . . . . . . . . . . . . . . . . 58
S1.19 Machaerium cuspidatum . . . . . . . . . . . . . . . . . . . . . . . . . . . . . . . . . 61
S1.20 Opuntia rastrera . . . . . . . . . . . . . . . . . . . . . . . . . . . . . . . . . . . . . 64
S1.21 Panax quinquefolium . . . . . . . . . . . . . . . . . . . . . . . . . . . . . . . . . . . 67
S1.22 Parashorea chinensis . . . . . . . . . . . . . . . . . . . . . . . . . . . . . . . . . . . 70
S1.23 Periandra mediterranea . . . . . . . . . . . . . . . . . . . . . . . . . . . . . . . . . 73
S1.24 Pinguicula alpina . . . . . . . . . . . . . . . . . . . . . . . . . . . . . . . . . . . . . 76
S1.25 Pinus lambertiana . . . . . . . . . . . . . . . . . . . . . . . . . . . . . . . . . . . . 79
S1.26 Pinus ponderosa . . . . . . . . . . . . . . . . . . . . . . . . . . . . . . . . . . . . . 82
S1.27 Polystichum aculeatum . . . . . . . . . . . . . . . . . . . . . . . . . . . . . . . . . . 85
S1.28 Primula vulgaris . . . . . . . . . . . . . . . . . . . . . . . . . . . . . . . . . . . . . 88
S1.29 Pterocarpus angolensis . . . . . . . . . . . . . . . . . . . . . . . . . . . . . . . . . . 91
S1.30 Pterocarya rhoifolia . . . . . . . . . . . . . . . . . . . . . . . . . . . . . . . . . . . . 94
S1.31 Rhododendron ponticum (Endangered) . . . . . . . . . . . . . . . . . . . . . . . . . 97
S1.32 Rhododendron ponticum (Invasive) . . . . . . . . . . . . . . . . . . . . . . . . . . . 100
S1.33 Rhopalostylis sapida . . . . . . . . . . . . . . . . . . . . . . . . . . . . . . . . . . . 103
S1.34 Rourea induta . . . . . . . . . . . . . . . . . . . . . . . . . . . . . . . . . . . . . . . 106
S1.35 Tillandsia recurvata . . . . . . . . . . . . . . . . . . . . . . . . . . . . . . . . . . . 109
S1.36 Viburnum furcatum . . . . . . . . . . . . . . . . . . . . . . . . . . . . . . . . . . . . 112
2Appendix S1 Selection gradients for selected plant species
In this appendix, we present the selection gradients on mortality and fertility for a selection of 36
plant (and red algae) species of a variety of growth forms, habitats and taxa. Table 1 lists their
citations, as well as taxonomic, ecological and matrix model characteristics of these species. Data
were obtained from the ComPADRe III database of plant and animal population projection models,
under development at the Max Planck Institute for Demographic Research, Rostock, Germany.
For each species, we show three views of the gradients. The  rst shows the sensitivities of
r = log  to age-speci c mortality, age-speci c fertility, stage-speci c mortality, and stage-speci c
fertility. The second shows a surface view of the selection gradients on agestage-speci c mortality
and fertility. The third  gure shows the age stage-speci c gradients as functions of age and of age
normalized by the life expectancy of the  rst non-seedbank stage in the life-cycle of the species.
3Sp
ecies
(F
amily)
Citation
Gro
wth
form
Habitat
Status
s
 
FNSS
1
A
risaema
serr
atum
(Araceae)
Kinoshita
1987
P
erennial
herb
T
emp
erate
Common
19
6
1
2
Asp
asia
principissa
(Orc
hidaceae)
Zotz
&
Sc
hmidt
2006
Epiph
yte
T
ropical
Endangered
7
6
1
3
Bor
der
ea
chouar
dii
(Dioscoraceae)
Garc
 a
&
An
tor
1995
P
erennial
herb
Alpine
Common
8
3
2
4
Calathe
a
ovandensis
(Maran
taceae)
Horvitz
&
Sc
hemsk
e
2005
P
erennial
herb
T
ropical
Common
8
6
2
5
Calathe
a
mic
ans
(Maran
taceae)
Le
Cor 
&
Horvitz
2005
P
erennial
herb
T
ropical
Common
10
4
1
6
Calo
chortus
ly
al
lii
(Liliaceae)
Miller,
An
tos
&
Allen
2007
P
erennial
herb
Gras
slan
d
Common
9
2
1
7
Chamae
crista
keyensi
s
(F
abaceae)
Liu,
Menges
&
Quin
tana-Ascencio
2005
P
erennial
herb
T
emp
erate
E
ndangered
8
3
2
8
Chamaelirium
luteum
(Liliaceae)
Meagher
1982
P
erennial
herb
T
emp
erate
Common
24
16
1
9
Cryptantha
 ava
(Boraginaceae)
Lucas,
F
orseth
&
Casp
er
2008
Subshrub
Desert
Common
7
6
1
10
Cytisus
sc
op
arius
(F
abaceae)
Neub
ert
&
P
ark
er
2004
Shrub
T
emp
erate
In
vasiv
e
7
5
2
11
Dic
er
andr
a
frutesc
ens
(Lamiaceae)
Menges
et
al.
2006
P
erennial
herb
T
emp
erate
Endangered
5
3
2
12
Dicymb
e
altsonii
(F
abaceae)
Zagt
1997
T
ree
T
ropical
Common
15
3
2
13
Ge
onoma
macr
ostachys
(Arecaceae)
Sv
enning
2002
P
alm
T
ropical
Common
10
6
1
14
Hylo
comium
splendens
(Hylo
comiaceae)
Okland
1995
Moss
Alpine
Common
6
5
2
15
Hyp
ericum
cu
mulic
ola
(Clusiaceae)
Quin
tana-Ascencio,
Menges
&
W
eekley
2003
P
erennial
herb
T
emp
erate
Endangered
6
4
1
16
Iridae
a
splendens
(Gigartinaceae)
Ang
et
al.
1990
Red
algae
Marine
Com
mon
8
4
1
17
L
aminaria
digitata
(Laminariaceae)
C
hapman
1993
Green
algae
Shore
Common
5
4
2
18
Lupinus
arb
or
eus
(F
abaceae)
Kau man
&
Maron
2006
Shrub
Dun
e
Common
9
8
2
19
Machaerium
cuspidatum
(F
abaceae)
Nab
e-Nielsen
2004
Liana
T
ropical
Common
9
7
1
20
Opuntia
rastr
er
a
(Cactaceae)
Mandujano
et
al.
2001
Succulen
t
Desert
Common
10
9
2
21
Panax
quinquefolium
(Araliaceae)
Nan
tel,
Gagnon
&
Nault
1996
P
erennial
herb
T
emp
erate
End
ange
re
d
5
3
2
22
Par
ashor
ea
chinensis
(Diptero
carpaceae)
Chien,
Zuidema
&
Nghia
2008
T
ree
T
ropical
Endangered
15
9
1
23
Periandr
a
me
di
terr
ane
a
(F
abaceae)
Ho mann
&
Solbrig
2003
Sub-shrub
T
ropical
Common
8
7
1
24
Pinguicula
alpina
(Len
tibulariaceae)
Sv
enn
son
et
al.
1993
P
erennial
herb
T
undra
Comm
on
11
5
1
25
Pinus
lamb
ertiana
(Pinaceae)
van
Man
tgem
&
Stepheson
2005
T
ree
T
emp
erate
Com
mon
5
1
1
26
Pinus
ponder
osa
(Pinaceae)
van
Man
tgem
&
Stepheson
2005
T
ree
T
emp
er
ate
Common
5
1
1
27
Polystichum
acule
atum
(Dry
opteridaceae)
de
G
ro
ot
2011
F
ern
T
emp
erate
Common
7
3
2
28
Primula
vulgaris
(Prim
ulaceae)
V
alv
erde
&
Silv
erto
wn
1998
P
erennial
herb
Mediterranean
Common
5
3
2
29
Pter
oc
arpus
angolensis
(F
abaceae)
Desmet,
Shac
kleton
&
Robinson
1996
T
ree
Mon
tane
Common
4
3
1
30
Pter
oc
arya
rhoifolia
(Juglandaceae)
Kanek
o
&
Ka
w
ano
2002
T
ree
T
emp
erate
Common
7
1
1
31
R
ho
do
dendr
on
ponticum
(Ericaceae)
Salguero-G 
omez
2004
T
ree
T
emp
erate
Endangered
4
2
1
32
R
ho
do
dendr
on
pontium
(Ericaceae)
Salguero-G 
omez
2004
Shrub
T
emp
erate
In
vasiv
e
4
2
1
33
R
ho
palostylis
sapida
(Arecaceae
)
Enrigh
t
&
W
atson
1992
P
alm
T
emp
erate
Common
8
4
1
34
R
our
ea
induta
(Connaraceae)
Ho m
an
n
1999
Shrub
Sa
vannah
Common
14
11
1
35
Til
landsia
re
curvata
(Bromeliaceae)
T.
V
alv
erde
&
R.
Bernal
p
ers.
comm.
Epi
ph
yte
T
rop
ical
Common
4
3
1
36
Viburnum
fur
catum
(Ado
xaceae)
Hara
et
al.
2004
Shrub
T
emp
erate
Common
7
5
1
T
able
1:
List
of
sp
ecie
s
and
characteristics.
s:
matrix
dimension;
 
:
 rst
repro
ductiv
e
stage;
FNSS:
 rst
non-seedbank
stage.
4References to studied species
Ang, P., de Wreede R. D., Shaughnessy, F. & Dyck, L. (1990) A simulation model for an Iri-
daea splendens (Gigartinales, Rhodophyta) population in Vancouver, Canada. Hydrobiologia,
204/205, 191{196.
Chapman, A. R. O. (1993) ’Hard’ data for matrix modelling of Laminaria digitata (Laminariales,
Phaeophyta) populations. Hydrobiologia, 260/261, 263{267.
Chien, P. D., Zuidema, P. A., & Nghia, N. H. (2008) Conservation prospects for threatened Viet-
namese tree species: results from a demographic study. Population Ecology, 50, 227{237.
Desmet, P. G., Shackleton, C. M. & Robinson, E. R. (1996) The population dynamcis and life-
history of a Pterocarpus angolensis DC. population in the Northern Province, South Africa.
South AFrica Journal of Botany, 62, 160{166.
Enright, N. J. & Watson, A. D. (1992) Population dynamics of the nikau palm, Rhopalostylis sapida
(Wendl. et Drude), in a temperate forest remnant near Auckland, New Zealand. New Zealand
Journal of Botany, 20, 29{43.
Garc a, M. B. & Antor R. J. (1995) Age and size structure in populations of a long-lived dioecious
geophyte: Borderea pyrenaica (Dioscoreaceae). International Journal of Plant Science, 156,
236{243.
de Groot, G. A. (2001) The Fate of a Colonizer: Succesful but Lonely? PhD thesis. Utrecht
University, the Netherlands. p. 197.
Hara, M., Kanno, H., Hirabuki, Y. & Takehara, A. (2004) Population dynamics of four understory
shrub species in beech forest. Journal of Vegetation Science, 15, 475{484.
Ho mann, W. A. (1999) Fire and population dynamics of woddy plants in a neotropical savanna:
matrix model populations. Ecology, 80, 1354{1369.
Ho mann, W. A. & Solbrig, O. T. (2003) The role of topkill in the di erential response of savanna
woody species to  re. Forest Ecology and Management, 180, 273{286.
Horvitz, C. C. & Schesmke, D. W. (1995) Spatiotemporal variation in demographic transitions of
a tropical understory herb: projection matrix analysis. Ecological Monographs, 65, 155{192.
Kaneko, Y. & Kawano, S. (2002) Demography and matrix analysis on a natural Pterocarya rhoifolia
population developed along a mountain stream. Journal of Plant Research, 115, 341{354.
Kau man, M. J. & Maron, J. L. (2006) Consumers limit the abundance and dynamics of a perennial
shrub with a seed bank. The American Naturalist, 168, 444{470.
Kinoshita, A. (1987) Sex change and population dynamics in Arisaema I. Arisaema serratum
(Thunb.) Schott. Plant Species Biology, 2, 15{28.
LeCor , J. & Horvitz, C. C. (2005) The contrasting roles of chasmogamous and cleistogamous
reproduction in population growth and population spread in an ant- dispersed neotropical
herb, Calathea micans (Marantaceae). Ecological Modelling, 188, 41{51.
Liu, H., Menges, E. S., & Quintana-Ascencio, P. F. (2005) Population viability analyses of Chamae-
crista keyensis: e ects of  re season and frequency. Ecological Applications, 15, 210{221.
Lucas, R. W., Forseth, I. N. & Casper, B. B. (2008) Using rainout shelters to evaluate climate
change e ects on the demography of Cryptantha  ava. Journal of Ecology, 96, 514{522.
Mandujano, M. C., Montana, C., Franco, M., Golubov, J. & Flores-Mart nez, A (2001) Integration
of demographic annual variability in a clonal desert cactus. Ecology, 82, 344{359.
van Mantgem, P. J. & Stepheson, N. L. (2005) The accuracy of matrix population model projections
for coniferous trees in the Sierra Nevada, California. Journal of Ecology, 93, 737{747.
Meagher, T. R. (1982) The population biology of Chamaelirium luteum, a dioecious member of
the lily family: two-sex population projections and stable population structure. Ecology, 63,
1701{1711.
5Menges, E. S., Quintana-Ascencio, P. F., Weekley, C. W., & Gaoue, O. G. (2006) Population viabil-
ity analysis and  re return intevals of an endemic Florida scrub mint. Biological Conservation,
127, 115{127.
Miller, M. T & Antos, J. A., & Allen, G. A. (2007) Demographic di erences between two sym-
patric liilies (Calochortus) wiht contrasting distributions, as revealed by matrix analysis. Plant
Ecology, 191, 265{278.
Nabe-Nielsen, J. (2004) Demography of Machaerium cuspidatum, a shade-tolerant neotropical liana.
Journal of Tropical Ecology, 20, 505{516.
Nantel, P., Gagnon, D. & Nault, A. (1996) Population viability analysis of American ginseng and
wild leek harvested in stochastic environments. Conservation Biology, 10, 608{621.
Neubert, M. G. & Parker, I. M. (2004) Projecting rates of spread for invasive species. Risk Analysis,
24, 817{831.
Okland, R. H. (1995) Population biology of the lconal moss Hylocomium splendens in Norwegian
boreal spruce forests. I. Demography. Journal of Ecology, 83, 697{712.
Quintana-Ascencio, P. F., Menges, E. S. & Weekley, C. W. (2003) A  re-explicit population viability
analysis of Hypericum cumulicola in Florida rosemary scrub. Conservation Biology, 17, 433{
449.
Salguero-G omez, R. (2004) Rhododendron ponticum L: Ecological Terminator in the UK... Ecolog-
ically Terminated in Spain? MSc thesis. Kingston University, UK. p. 200
Svenning, J.-C. (2002) Crown illumation limits the population growth rate of a neotropical under-
story palm (Geonoma macrostachys, Aracaceae). Plant Ecology, 159, 185{199.
Svennson, B. M., Carlsoon, B. A., Karlsson, P. S. & Nordell, O. (1993) Comparative long-term
demography of three species of Pinguicula. Journal of Ecology, 81, 635{645.
Valverde, T & Silvertown, J. (1998) Variation in the demography of a woodland understorey herb
(Primula vulgaris) along the forest regeneration cycle: projection matrix analysis. Journal of
Ecology, 86, 545{562.
Zagt, R. J. (1997) Tree Demography in the Tropical Rain Forest of Guyana. PhD thesis. Leiden
University, the Netherlands.
Zotz, G. & Schmidt, G. (2006) Population decline in the epiphytic orchid Aspasia principissa.
Biological Conservation, 129, 82{90.
6S1.1 Arisaema serratum
0 5 10 15 20
0
0.02
0.04
0.06
0.08
0.1
0.12
0.14
Stage
Sensitivity of r to mortality
(a) Stage-speci c mortality
0 5 10 15 20
0
0.01
0.02
0.03
0.04
0.05
0.06
0.07
Stage
Sensitivity of r to fertility
(b) Stage-speci c fertility
0 5 10 15 20 25 30
0
0.01
0.02
0.03
0.04
0.05
0.06
0.07
Age
Sensitivity of r to mortality
(c) Age-speci c mortality
0 5 10 15 20 25 30
0
0.01
0.02
0.03
0.04
0.05
0.06
0.07
Age
Sensitivity of r to fertility
(d) Age-speci c fertility
Figure 1: Selection gradients on age-speci c and stage-speci c mortality and fertility.
715
10
5
0
10
20
0
0.05
0.1
Stage
Age
Sensitivity of r to mortality
15
10
5
0
10
20
0
0.05
0.1
Stage
Age
Sensitivity of r to fertility
Figure 2: Selection gradients on age stage-speci c mortality and fertility.
8a71
Sensitivity of r to mor
tality
1e−06
1e−04
1e−02
a71
a71
a71 a71
a71
a71
a71
a71
a71
a71
a71
a71
a71
a71
a71
a71
a71
a71
a71
a71
a71 a71 a71 a71
a71
a71
a71
a71
a71 a71 a71 a71 a71 a71 a71 a71 a71 a71 a71 a71 a71 a71 a71 a71 a71
a71
a71
a71
a71
a71 a71 a71 a71
a71
a71
a71
a71
a71
a71
a71
a71
a71 a71 a71 a71 a71 a71 a71
a71
a71
a71
a71
a71
a71 a71
a71 a71 a71 a71 a71 a71 a71 a71 a71 a71 a71 a71 a71
a71
Sensitivity of r to f
er
tility
1 3 5 7 9 11 13 15 17 19 21 23 25Age (yrs)
0.46 1.83 3.21 4.58 5.5 6.41 7.79 9.16 10.54 11.91Age (  )  η
1e−06
1e−04
1e−02
a71
a71
a71 a71
a71
a71
a71
a71
a71
a71
a71
a71
a71
a71
a71
a71
a71
a71
a71
a71
a71 a71 a71 a71
a71
a71
a71 a71 a71 a71 a71 a71 a71 a71 a71 a71 a71 a71
a71
a71
a71
a71
a71 a71 a71
a71
a71
a71
a71
a71
a71
a71
a71
a71 a71 a71 a71 a71 a71 a71
a71
a71
a71
a71 a71
a71 a71 a71 a71 a71 a71 a71 a71 a71 a71 a71 a71 a71
a71
a71
a71
a71
a71
Stage 1
Stage 2
Stage 3
Stage 4
Stage 5
Stage 6
Stage 7
Stage 8
Stage 9
Stage 10
Stage 11
Stage 12
Stage 13
Stage 14
Stage 15
Stage 16
Stage 17
Stage 18
Stage 19
Figure 3: Selection gradients on agestage-speci c mortality and fertility. Top x axis represents age in
years, whereas the bottom x axis represents time-scale normalized by the life expectancy () of the  rst
non-seedbank stage (FNSS) of the species.
9S1.2 Aspasia principissa
1 2 3 4 5 6 7
0
0.05
0.1
0.15
0.2
0.25
0.3
0.35
Stage
Sensitivity of r to mortality
(a) Stage-speci c mortality
1 2 3 4 5 6 7
0
0.02
0.04
0.06
0.08
0.1
Stage
Sensitivity of r to fertility
(b) Stage-speci c fertility
0 50 100 150
0
0.005
0.01
0.015
0.02
0.025
0.03
Age
Sensitivity of r to mortality
(c) Age-speci c mortality
0 50 100 150
0
0.005
0.01
0.015
0.02
0.025
0.03
Age
Sensitivity of r to fertility
(d) Age-speci c fertility
Figure 4: Selection gradients on age-speci c and stage-speci c mortality and fertility.
107654321
0
20
40
60
80
100
120
140
0
0.005
0.01
0.015
0.02
0.025
0.03
Stage
Age
Sensitivity of r to mortality
7654321
0
20
40
60
80
100
120
140
0
0.005
0.01
0.015
0.02
0.025
0.03
Stage
Age
Sensitivity of r to fertility
Figure 5: Selection gradients on age stage-speci c mortality and fertility.
11a71
a71
a71
a71
a71
a71
a71
a71
a71
a71
a71
a71
a71
a71
a71
a71
a71
Sensitivity of r to mor
tality
1e−06
1e−04
1e−02
a71
a71
a71
a71
a71
a71
a71
a71
a71
a71
a71
a71
a71
a71
a71
a71
a71
Sensitivity of r to f
er
tility
1 7 14 23 32 41 50 59 68 77 86 95 105 116 127 138Age (yrs)
0.18 2.39 4.6 6.63 8.83 11.23 13.8 16.19 18.77 21.35 23.92 26.5Age (  )  η
1e−06
1e−04
1e−02
a71 Stage 1
Stage 2
Stage 3
Stage 4
Stage 5
Stage 6
Stage 7
Figure 6: Selection gradients on agestage-speci c mortality and fertility. Top x axis represents age in
years, whereas the bottom x axis represents time-scale normalized by the life expectancy () of the  rst
non-seedbank stage (FNSS) of the species.
12S1.3 Borderea chouardii
1 2 3 4 5 6
0
0.1
0.2
0.3
0.4
0.5
Stage
Sensitivity of r to mortality
(a) Stage-speci c mortality
1 2 3 4 5 6
0
0.05
0.1
0.15
0.2
0.25
Stage
Sensitivity of r to fertility
(b) Stage-speci c fertility
0 100 200 300 400 500
0
0.002
0.004
0.006
0.008
0.01
0.012
Age
Sensitivity of r to mortality
(c) Age-speci c mortality
0 100 200 300 400 500
0
0.02
0.04
0.06
0.08
0.1
0.12
Age
Sensitivity of r to fertility
(d) Age-speci c fertility
Figure 7: Selection gradients on age-speci c and stage-speci c mortality and fertility.
13Figure 8: Selection gradients on age stage-speci c mortality and fertility.
14a71
a71
a71
a71
a71
a71
a71
a71
a71
a71
a71
a71
a71
Sensitivity of r to mor
tality
1e−06
1e−05
1e−04
1e−03
1e−02
a71
a71
a71
a71
a71
a71
a71
a71
a71
a71
a71
a71
a71
a71
a71
a71
a71
Sensitivity of r to f
er
tility
1 22 47 72 97 125 157 189 221 253 285 317 349 381 413Age (yrs)
0.19 6.86 13.9 20 25.9 32 37.9 44 49.9 56 61.9 69.33 77.33Age (  )  η
1e−06
1e−04
1e−02
a71 Stage 1
Stage 2
Stage 3
Stage 4
Stage 5
Stage 6
Figure 9: Selection gradients on agestage-speci c mortality and fertility. Top x axis represents age in
years, whereas the bottom x axis represents time-scale normalized by the life expectancy () of the  rst
non-seedbank stage (FNSS) of the species.
15S1.4 Calathea ovandensis
1 2 3 4 5 6 7 8
0
0.1
0.2
0.3
0.4
Stage
Sensitivity of r to mortality
(a) Stage-speci c mortality
1 2 3 4 5 6 7 8
0
0.02
0.04
0.06
0.08
0.1
0.12
Stage
Sensitivity of r to fertility
(b) Stage-speci c fertility
0 10 20 30 40 50 60
0
0.01
0.02
0.03
0.04
0.05
0.06
Age
Sensitivity of r to mortality
(c) Age-speci c mortality
0 10 20 30 40 50 60
0
0.01
0.02
0.03
0.04
0.05
0.06
Age
Sensitivity of r to fertility
(d) Age-speci c fertility
Figure 10: Selection gradients on age-speci c and stage-speci c mortality and fertility.
168765
4321
0
10
20
30
40
50
60
0
0.01
0.02
0.03
0.04
0.05
0.06
Stage
Age
Sensitivity of r to mortality
8765
4321
0
10
20
30
40
50
60
0
0.01
0.02
0.03
0.04
0.05
0.06
Stage
Age
Sensitivity of r to fertility
Figure 11: Selection gradients on age stage-speci c mortality and fertility.
17a71
a71
a71
a71
a71
a71
a71
a71
a71
a71
a71
a71
a71
a71
a71
a71
Sensitivity of r to mor
tality
1e−06
1e−04
1e−02
a71
a71
a71
a71
a71
a71
a71
a71
a71
a71
a71
a71
a71
a71
a71
a71
Sensitivity of r to f
er
tility
1 4 7 10 14 18 22 26 30 34 38 42 46 50 54 58Age (yrs)
0.44 2.64 4.83 7.03 9.23 11.87 14.5 16.7 18.9 21.1 23.73Age (  )  η
1e−06
1e−04
1e−02
a71 Stage 1
Stage 2
Stage 3
Stage 4
Stage 5
Stage 6
Stage 7
Stage 8
Figure 12: Selection gradients on age stage-speci c mortality and fertility. Top x axis represents age in
years, whereas the bottom x axis represents time-scale normalized by the life expectancy () of the  rst
non-seedbank stage (FNSS) of the species.
18S1.5 Calathea micans
1 2 3 4 5 6 7 8 9 10
0
0.05
0.1
0.15
0.2
0.25
Stage
Sensitivity of r to mortality
(a) Stage-speci c mortality
1 2 3 4 5 6 7 8 9 10
0
0.1
0.2
0.3
0.4
0.5
Stage
Sensitivity of r to fertility
(b) Stage-speci c fertility
0 100 200 300 400
0
0.01
0.02
0.03
0.04
0.05
0.06
Age
Sensitivity of r to mortality
(c) Age-speci c mortality
0 100 200 300 400
0
0.05
0.1
0.15
0.2
0.25
Age
Sensitivity of r to fertility
(d) Age-speci c fertility
Figure 13: Selection gradients on age-speci c and stage-speci c mortality and fertility.
19Figure 14: Selection gradients on age stage-speci c mortality and fertility.
20a71
Sensitivity of r to mor
tality
1e−06
1e−04
1e−02 a71a71
a71a71a71a71a71a71a71a71a71a71a71a71a71a71a71a71a71a71a71a71a71a71a71a71a71a71a71a71a71a71a71a71a71a71a71a71a71a71a71a71a71a71a71a71a71a71a71a71a71a71a71a71a71a71a71a71a71a71a71a71a71a71a71a71a71a71a71a71a71a71a71a71a71a71a71a71a71a71a71a71a71a71a71a71a71a71a71a71a71a71a71a71a71a71a71a71a71a71a71a71a71a71a71a71a71a71a71a71a71a71a71a71a71a71a71a71a71a71a71a71a71a71a71a71a71
a71
Sensitivity of r to f
er
tility
1 16 33 50 67 84 104 126 148 170 192 214 236 258 280 302Age (yrs)
0.02 0.5 0.97 1.51 2.05 2.59 3 3.41 3.95 4.49 5.03 5.57 6 6.41Age (  )  η
1e−06
1e−04
1e−02
a71a71
a71a71a71a71a71a71a71a71a71a71a71a71a71a71a71a71a71a71a71a71a71a71a71a71a71a71a71a71a71a71a71a71a71a71a71a71a71a71a71a71a71a71a71a71a71a71a71a71a71a71a71a71a71a71a71a71a71a71a71a71a71a71a71a71a71a71a71a71a71a71a71a71a71a71a71a71a71a71a71a71a71a71a71a71a71a71a71a71a71a71a71a71a71a71a71a71a71a71a71a71a71a71a71a71a71a71a71a71a71a71a71a71a71a71a71a71a71a71a71a71a71a71a71a71a71a71a71a71a71a71a71a71a71a71
a71
a71
Stage 1
Stage 2
Stage 3
Stage 4
Stage 5
Stage 6
Stage 7
Stage 8
Stage 9
Stage 10
Figure 15: Selection gradients on age stage-speci c mortality and fertility. Top x axis represents age in
years, whereas the bottom x axis represents time-scale normalized by the life expectancy () of the  rst
non-seedbank stage (FNSS) of the species.
21S1.6 Calochortus lyallii
1 2 3 4 5 6 7 8 9
0
0.05
0.1
0.15
0.2
0.25
0.3
0.35
Stage
Sensitivity of r to mortality
(a) Stage-speci c mortality
1 2 3 4 5 6 7 8 9
0
0.02
0.04
0.06
0.08
0.1
0.12
Stage
Sensitivity of r to fertility
(b) Stage-speci c fertility
0 10 20 30 40 50 60
0
0.01
0.02
0.03
0.04
0.05
0.06
0.07
Age
Sensitivity of r to mortality
(c) Age-speci c mortality
0 10 20 30 40 50 60
0
0.01
0.02
0.03
0.04
0.05
0.06
0.07
Age
Sensitivity of r to fertility
(d) Age-speci c fertility
Figure 16: Selection gradients on age-speci c and stage-speci c mortality and fertility.
229876543
21
0
20
40
0
0.02
0.04
0.06
0.08
Stage
Age
Sensitivity of r to mortality
9876543
21
0
20
40
0
0.02
0.04
0.06
0.08
Stage
Age
Sensitivity of r to fertility
Figure 17: Selection gradients on age stage-speci c mortality and fertility.
23a71
Sensitivity of r to mor
tality
1e−05
1e−04
1e−03
1e−02
a71
Sensitivity of r to f
er
tility
1 4 7 10 13 16 19 22 25 28 31 34 37 40 43 46 49Age (yrs)
0.16 0.98 1.79 2.61 3.42 4.23 5.05 5.7 6.35 7 7.65Age (  )  η
1e−05
1e−04
1e−03
1e−02
a71 Stage 1
Stage 2
Stage 3
Stage 4
Stage 5
Stage 6
Stage 7
Stage 8
Stage 9
Figure 18: Selection gradients on age stage-speci c mortality and fertility. Top x axis represents age in
years, whereas the bottom x axis represents time-scale normalized by the life expectancy () of the  rst
non-seedbank stage (FNSS) of the species.
24S1.7 Chamaecrista keyensis
1 2 3 4 5 6 7 8
0
0.05
0.1
0.15
0.2
0.25
Stage
Sensitivity of r to mortality
(a) Stage-speci c mortality
1 2 3 4 5 6 7 8
0
0.1
0.2
0.3
0.4
Stage
Sensitivity of r to fertility
(b) Stage-speci c fertility
0 10 20 30 40
0
0.02
0.04
0.06
0.08
0.1
Age
Sensitivity of r to mortality
(c) Age-speci c mortality
0 10 20 30 40
0
0.1
0.2
0.3
0.4
0.5
Age
Sensitivity of r to fertility
(d) Age-speci c fertility
Figure 19: Selection gradients on age-speci c and stage-speci c mortality and fertility.
25876543
21
0
10
20
30
0
0.02
0.04
0.06
0.08
Stage
Age
Sensitivity of r to mortality
876543
21
0
10
20
30
0
0.1
0.2
0.3
0.4
Stage
Age
Sensitivity of r to fertility
Figure 20: Selection gradients on age stage-speci c mortality and fertility.
26a71
a71
a71
a71
a71
Sensitivity of r to mor
tality
1e−05
1e−03
1e−01
a71
a71
a71
a71
a71
a71
a71
Sensitivity of r to f
er
tility
1 3 5 7 9 11 14 17 20 23 26 29 32 35Age (yrs)
0.76 3.02 5.29 7.56 9.83 12.85 15.87 18.9 21.92 24.95 27.97Age (  )  η
1e−05
1e−03
1e−01
a71 Stage 1
Stage 2
Stage 3
Stage 4
Stage 5
Stage 6
Stage 7
Stage 8
Figure 21: Selection gradients on age stage-speci c mortality and fertility. Top x axis represents age in
years, whereas the bottom x axis represents time-scale normalized by the life expectancy () of the  rst
non-seedbank stage (FNSS) of the species.
27S1.8 Chamaelirium luteum
0 5 10 15 20 25
0
0.02
0.04
0.06
0.08
0.1
0.12
0.14
Stage
Sensitivity of r to mortality
(a) Stage-speci c mortality
0 5 10 15 20 25
0
0.2
0.4
0.6
0.8
1
Stage
Sensitivity of r to fertility
(b) Stage-speci c fertility
0 50 100 150 200
0
0.005
0.01
0.015
0.02
0.025
0.03
Age
Sensitivity of r to mortality
(c) Age-speci c mortality
0 50 100 150 200
0
0.05
0.1
0.15
0.2
0.25
0.3
0.35
Age
Sensitivity of r to fertility
(d) Age-speci c fertility
Figure 22: Selection gradients on age-speci c and stage-speci c mortality and fertility.
28Figure 23: Selection gradients on age stage-speci c mortality and fertility.
29a71
a71
a71
a71
a71
a71
a71
a71
a71
a71
a71
a71
a71
a71
a71
a71
a71
a71
a71
a71
a71
a71
a71
a71
a71
a71
a71
a71
a71
a71
a71
a71
a71
a71
a71
a71
a71
a71
a71
a71
a71
a71
a71
a71
a71
a71
a71
a71
a71
a71
a71
a71
a71
Sensitivity of r to mor
tality
1e−06
1e−05
1e−04
1e−03
1e−02
a71
a71
a71
a71
a71
a71
a71a71
a71a71a71
a71a71a71a71a71a71a71a71a71a71a71a71a71a71a71a71a71a71a71a71a71a71a71a71a71a71a71a71a71a71a71a71a71a71a71a71a71a71a71a71a71a71a71a71a71a71a71a71a71a71a71a71a71a71a71a71a71a71a71a71a71a71a71a71a71a71a71a71a71a71a71a71a71a71a71a71a71a71a71a71a71a71a71a71a71a71a71a71a71a71a71a71a71a71a71a71a71a71a71a71a71a71a71a71a71a71a71a71a71a71a71a71a71a71a71a71a71a71a71a71a71a71a71a71a71a71a71a71a71a71a71a71a71a71a71a71a71a71a71a71a71a71a71a71a71a71a71a71a71a71a71a71a71a71a71a71a71a71a71a71a71a71a71a71a71a71a71a71a71a71a71
a71
a71
a71
a71
a71
a71a71
a71a71a71
a71a71a71a71a71a71a71a71a71a71a71a71a71a71a71a71a71a71a71a71a71a71a71a71a71a71a71a71a71a71a71a71a71a71a71a71a71a71a71a71a71a71a71a71a71a71a71a71a71a71a71a71a71a71a71a71a71a71a71a71a71a71a71a71a71a71a71a71a71a71a71a71a71a71a71a71a71a71a71a71a71a71a71a71a71a71a71a71a71a71a71a71a71a71a71a71a71a71a71a71a71a71a71a71a71a71a71a71a71a71a71a71a71a71a71a71a71a71a71a71a71a71a71a71a71a71a71a71a71a71a71a71a71a71a71a71a71a71a71a71a71a71a71a71a71a71a71a71a71a71a71a71a71a71a71a71a71a71a71a71a71a71a71a71a71a71a71a71a71a71a71a71a71
a71
a71
a71
a71
a71
a71a71
a71a71a71a71a71a71a71a71a71a71a71a71a71a71a71a71a71a71a71a71a71a71a71a71a71a71a71a71a71a71a71a71a71a71a71a71a71a71a71a71a71a71a71a71a71a71a71a71a71a71a71a71a71a71a71a71a71a71a71a71a71a71a71a71a71a71a71a71a71a71a71a71a71a71a71a71a71a71a71a71a71a71a71a71a71a71a71a71a71a71a71a71a71a71a71a71a71a71a71a71a71a71a71a71a71a71a71a71a71a71a71a71a71a71a71a71a71a71a71a71a71a71a71a71a71a71a71a71a71a71a71a71a71a71a71a71a71a71a71a71a71a71a71a71a71a71a71a71a71a71a71a71a71a71a71a71a71a71a71a71a71a71a71a71a71a71a71a71a71a71a71a71a71a71a71a71
a71
a71
a71
a71
a71
a71a71
a71a71a71
a71a71a71a71a71a71a71 a71a71a71a71a71a71a71a71a71a71a71a71a71a71a71a71a71a71a71a71a71
a71a71a71a71a71a71a71a71a71a71a71a71a71a71a71a71a71a71a71a71a71a71a71a71a71a71a71a71a71a71a71a71a71a71a71a71a71a71a71a71a71a71a71a71a71a71a71a71a71a71a71a71a71a71a71a71a71a71a71a71a71a71a71a71a71a71a71a71a71a71a71a71a71a71a71a71a71a71a71a71a71a71a71a71a71a71a71a71a71a71a71a71a71a71a71a71a71a71a71a71a71a71a71a71a71a71a71a71a71a71a71a71a71a71a71a71a71a71a71a71a71a71a71a71a71a71a71a71a71a71a71a71a71a71a71a71a71a71
a71
a71
a71
a71
a71
a71
a71 a71
a71 a71 a71 a71
a71 a71 a71 a71 a71 a71 a71 a71 a71 a71 a71 a71 a71 a71 a71 a71 a71 a71 a71 a71 a71 a71 a71 a71 a71 a71 a71 a71 a71 a71 a71 a71 a71 a71 a71 a71 a71 a71 a71 a71 a71 a71 a71 a71 a71 a71 a71 a71 a71 a71 a71 a71 a71 a71 a71 a71 a71 a71 a71 a71 a71 a71 a71 a71 a71 a71 a71 a71 a71 a71 a71 a71 a71 a71 a71 a71 a71 a71 a71 a71 a71 a71 a71 a71 a71 a71 a71 a71 a71 a71 a71 a71 a71 a71 a71 a71 a71 a71 a71 a71 a71 a71 a71 a71 a71 a71 a71 a71 a71 a71 a71 a71 a71 a71 a71 a71 a71 a71 a71 a71 a71 a71 a71 a71 a71 a71 a71 a71 a71 a71 a71 a71 a71 a71 a71 a71 a71 a71 a71 a71 a71 a71 a71 a71 a71 a71 a71 a71 a71 a71 a71 a71 a71 a71 a71 a71 a71 a71 a71 a71 a71 a71 a71 a71 a71 a71 a71 a71 a71 a71 a71
a71
a71
a71
a71
a71a71
a71 a71a71
a71a71a71a71a71a71a71a71a71a71a71 a71a71a71a71a71a71a71a71a71a71a71a71a71a71a71a71a71a71a71a71a71 a71a71a71a71a71a71a71a71a71a71a71a71a71a71a71a71a71a71a71a71a71a71a71a71a71a71a71a71a71a71a71a71a71a71a71a71a71a71a71a71a71a71a71a71a71a71a71a71a71a71a71a71a71a71a71a71a71a71a71a71a71a71a71a71a71a71a71a71a71a71a71a71a71a71a71a71a71a71a71a71a71a71a71a71a71a71a71a71a71a71a71a71a71a71a71a71a71a71a71a71a71a71a71a71a71a71a71a71a71a71a71a71a71a71a71a71a71a71a71a71a71a71a71a71a71a71a71a71a71a71a71a71a71a71a71
a71
a71
a71
a71
a71
a71
a71
a71a71a71a71a71a71a71a71a71a71a71a71a71a71a71a71a71a71a71a71a71a71a71a71a71a71a71a71a71a71a71a71a71a71a71a71a71a71a71a71a71a71a71a71a71a71a71a71a71a71a71a71a71a71a71a71a71a71a71a71a71a71a71a71a71
Sensitivity of r to f
er
tility
1 9 18 29 40 51 62 73 84 95 107 121 135 149 163 177Age (yrs)
0.11 1.74 3.37 5 6.2 7.72 9.35 11.2 13.05 14.9 16.75 18.6Age (  )  η
1e−06
1e−04
1e−02
a71
a71
a71
a71
a71
a71a71
a71a71a71
a71a71a71a71a71a71a71a71a71a71a71a71a71a71a71a71a71a71a71a71a71a71a71a71a71a71a71a71a71a71a71a71a71a71a71a71a71a71a71a71a71a71a71a71a71a71a71a71a71a71a71a71a71a71a71a71a71a71a71a71a71a71a71a71a71a71a71a71a71a71a71a71a71a71a71a71a71a71a71a71a71a71a71a71a71a71a71a71a71a71a71a71a71a71a71a71a71a71a71a71a71a71a71a71a71a71a71a71a71a71a71a71a71a71a71a71a71a71a71a71a71a71a71a71a71a71a71a71a71a71a71a71a71a71a71a71a71a71a71a71a71a71a71a71a71a71a71a71a71a71a71a71a71a71a71a71a71a71a71a71a71a71a71a71a71a71a71a71a71a71a71a71
a71
a71
a71
a71
a71a71
a71a71a71
a71a71a71a71a71a71a71a71a71a71a71a71a71a71a71a71a71a71a71a71a71a71a71a71a71a71a71a71a71a71a71a71a71a71a71a71a71a71a71a71a71a71a71a71a71a71a71a71a71a71a71a71a71a71a71a71a71a71a71a71a71a71a71a71a71a71a71a71a71a71a71a71a71a71a71a71a71a71a71a71a71a71a71a71a71a71a71a71a71a71a71a71a71a71a71a71a71a71a71a71a71a71a71a71a71a71a71a71a71a71a71a71a71a71a71a71a71a71a71a71a71a71a71a71a71a71a71a71a71a71a71a71a71a71a71a71a71a71a71a71a71a71a71a71a71a71a71a71a71a71a71a71a71a71a71a71a71a71a71a71a71a71a71a71a71a71a71a71a71a71a71a71a71a71
a71
a71
a71
a71
a71a71
a71a71a71 a71a71a71a71a71a71a71a71a71a71a71a71a71a71a71a71a71a71a71a71a71a71a71a71a71a71a71a71a71a71a71a71a71a71a71a71a71a71a71a71a71a71a71a71a71a71a71a71a71a71a71a71a71a71a71a71a71a71a71a71a71a71a71a71a71a71a71a71a71a71a71a71a71a71a71a71a71a71a71a71a71a71a71a71a71a71a71a71a71a71a71a71a71a71a71a71a71a71a71a71a71a71a71a71a71a71a71a71a71a71a71a71a71a71a71a71a71a71a71a71a71a71a71a71a71a71a71a71a71a71a71a71a71a71a71a71a71a71a71a71a71a71a71a71a71a71a71a71a71a71a71a71a71a71a71a71a71a71a71a71a71a71a71a71a71a71a71a71a71a71a71a71a71
a71
a71
a71
a71
a71a71
a71a71a71
a71a71a71a71a71a71a71a71a71a71a71a71a71a71a71a71a71a71a71a71a71 a71a71a71a71a71a71a71a71a71a71a71a71a71a71a71a71a71a71a71a71a71a71a71a71a71a71a71 a71a71a71a71a71a71a71a71a71a71a71a71a71a71a71a71a71a71a71a71a71a71a71a71a71a71a71a71a71a71a71a71a71a71a71a71a71a71a71a71a71a71a71a71a71a71a71a71a71a71a71a71a71a71a71a71a71a71a71a71a71a71a71a71a71a71a71a71a71a71a71a71a71a71a71a71a71a71a71a71a71a71a71a71a71a71a71a71a71a71a71a71a71a71a71a71a71a71a71a71a71a71a71a71a71a71a71a71a71a71a71a71a71a71a71a71a71a71a71a71
a71
a71
a71
a71
a71
a71 a71
a71 a71 a71
a71 a71 a71 a71 a71 a71 a71 a71 a71 a71 a71 a71 a71 a71 a71 a71 a71 a71 a71 a71 a71 a71 a71 a71 a71 a71 a71 a71 a71 a71 a71 a71 a71 a71 a71 a71 a71 a71 a71 a71 a71 a71 a71 a71 a71 a71 a71 a71 a71 a71 a71 a71 a71 a71 a71 a71 a71 a71 a71 a71 a71 a71 a71 a71 a71 a71 a71 a71 a71 a71 a71 a71 a71 a71 a71 a71 a71 a71 a71 a71 a71 a71 a71 a71 a71 a71 a71 a71 a71 a71 a71 a71 a71 a71 a71 a71 a71 a71 a71 a71 a71 a71 a71 a71 a71 a71 a71 a71 a71 a71 a71 a71 a71 a71 a71 a71 a71 a71 a71 a71 a71 a71 a71 a71 a71 a71 a71 a71 a71 a71 a71 a71 a71 a71 a71 a71 a71 a71 a71 a71 a71 a71 a71 a71 a71 a71 a71 a71 a71 a71 a71 a71 a71 a71 a71 a71 a71 a71 a71 a71 a71 a71 a71 a71 a71 a71 a71 a71 a71 a71 a71 a71 a71
a71
a71
a71
a71a71
a71a71a71
a71a71a71a71a71a71
a71
a71
a71
a71
a71
a71
a71
a71
Stage 1
Stage 2
Stage 3
Stage 4
Stage 5
Stage 6
Stage 7
Stage 8
Stage 9
Stage 10
Stage 11
Stage 12
Stage 13
Stage 14
Stage 15
Stage 16
Stage 17
Stage 18
Stage 19
Stage 20
Stage 21
Stage 22
Stage 23
Stage 24
Figure 24: Selection gradients on age stage-speci c mortality and fertility. Top x axis represents age in
years, whereas the bottom x axis represents time-scale normalized by the life expectancy () of the  rst
non-seedbank stage (FNSS) of the species.
30S1.9 Cryptantha  ava
1 2 3 4 5 6 7
0
0.05
0.1
0.15
0.2
0.25
Stage
Sensitivity of r to mortality
(a) Stage-speci c mortality
1 2 3 4 5 6 7
0
0.05
0.1
0.15
0.2
Stage
Sensitivity of r to fertility
(b) Stage-speci c fertility
0 10 20 30 40
0
0.02
0.04
0.06
0.08
0.1
0.12
Age
Sensitivity of r to mortality
(c) Age-speci c mortality
0 10 20 30 40
0
0.02
0.04
0.06
0.08
0.1
0.12
0.14
Age
Sensitivity of r to fertility
(d) Age-speci c fertility
Figure 25: Selection gradients on age-speci c and stage-speci c mortality and fertility.
3176543
21
0
10
20
30
0
0.05
0.1
0.15
0.2
Stage
Age
Sensitivity of r to mortality
76543
21
0
10
20
30
0
0.05
0.1
0.15
0.2
Stage
Age
Sensitivity of r to fertility
Figure 26: Selection gradients on age stage-speci c mortality and fertility.
32a71
Sensitivity of r to mor
tality
1e−04
1e−03
1e−02
1e−01
a71
Sensitivity of r to f
er
tility
1 3 5 7 9 11 13 15 17 19 21 23 25 27 29 31 33 35Age (yrs)
0.37 1.49 2.62 3.74 4.86 5.98 7.1 8.22 9.34 10.84 12.33Age (  )  η
1e−04
1e−03
1e−02
1e−01
a71 Stage 1
Stage 2
Stage 3
Stage 4
Stage 5
Stage 6
Stage 7
Figure 27: Selection gradients on age stage-speci c mortality and fertility. Top x axis represents age in
years, whereas the bottom x axis represents time-scale normalized by the life expectancy () of the  rst
non-seedbank stage (FNSS) of the species.
33S1.10 Cytisus scoparius
1 2 3 4 5 6 7
0
0.05
0.1
0.15
0.2
0.25
Stage
Sensitivity of r to mortality
(a) Stage-speci c mortality
1 2 3 4 5 6 7
0
0.05
0.1
0.15
0.2
Stage
Sensitivity of r to fertility
(b) Stage-speci c fertility
0 10 20 30 40 50
0
0.02
0.04
0.06
0.08
0.1
Age
Sensitivity of r to mortality
(c) Age-speci c mortality
0 10 20 30 40 50
0
0.02
0.04
0.06
0.08
Age
Sensitivity of r to fertility
(d) Age-speci c fertility
Figure 28: Selection gradients on age-speci c and stage-speci c mortality and fertility.
347654321
0
10
20
30
40
0
0.05
0.1
Stage
Age
Sensitivity of r to mortality
7654321
0
10
20
30
40
0
0.02
0.04
0.06
0.08
Stage
Age
Sensitivity of r to fertility
Figure 29: Selection gradients on age stage-speci c mortality and fertility.
35a71
a71
a71
a71
a71
a71
a71
a71
a71
a71
a71
a71
a71
a71
a71
a71
a71
a71
a71
a71
a71
a71
a71
Sensitivity of r to mor
tality
1e−06
1e−04
1e−02
a71
a71
a71
a71
a71
a71
a71
a71
a71
a71
a71
a71
a71
a71
a71
a71
a71
a71
a71
a71
a71
a71
a71
Sensitivity of r to f
er
tility
1 3 5 7 9 12 15 18 21 24 27 30 33 36 39 42 45Age (yrs)
0.26 1.29 2.32 3.35 4.38 5.41 6.44 7.47 8.5 9.53 10.56 11.6Age (  )  η
1e−06
1e−04
1e−02
a71 Stage 1
Stage 2
Stage 3
Stage 4
Stage 5
Stage 6
Stage 7
Figure 30: Selection gradients on age stage-speci c mortality and fertility. Top x axis represents age in
years, whereas the bottom x axis represents time-scale normalized by the life expectancy () of the  rst
non-seedbank stage (FNSS) of the species.
36S1.11 Dicerandra frutescens
1 2 3 4 5 6
0
0.05
0.1
0.15
0.2
0.25
Stage
Sensitivity of r to mortality
(a) Stage-speci c mortality
1 2 3 4 5 6
0
1
2
3
4
5
Stage
Sensitivity of r to fertility
(b) Stage-speci c fertility
1 2 3 4 5 6 7 8 9 10
0
0.02
0.04
0.06
0.08
0.1
0.12
0.14
Age
Sensitivity of r to mortality
(c) Age-speci c mortality
1 2 3 4 5 6 7 8 9 10
0
0.5
1
1.5
2
2.5
3
Age
Sensitivity of r to fertility
(d) Age-speci c fertility
Figure 31: Selection gradients on age-speci c and stage-speci c mortality and fertility.
376 5
4 3
2 1
1 2 3 4 5 6 7 8 910
0
0.05
0.1
Stage
Age
Sensitivity of r to mortality
6 5
4 3
2 1
1 2 3 4 5 6 7 8 910
0
1
2
3
Stage
Age
Sensitivity of r to fertility
Figure 32: Selection gradients on age stage-speci c mortality and fertility.
38a71
a71
a71
a71
a71
a71
a71
a71
a71
Sensitivity of r to mor
tality
1e−04
1e−03
1e−02
1e−01
a71
a71
a71
a71
a71
a71
a71
a71
a71
Sensitivity of r to f
er
tility
1 2 3 4 5 6 7 8 9Age (yrs)
0.69 1.38 2.07 2.76 3.45 4.14 4.83 5.52 6.21Age (  )  η
1e−04
1e−02
a71 Stage 1
Stage 2
Stage 3
Stage 4
Stage 5
Stage 6
Figure 33: Selection gradients on age stage-speci c mortality and fertility. Top x axis represents age in
years, whereas the bottom x axis represents time-scale normalized by the life expectancy () of the  rst
non-seedbank stage (FNSS) of the species.
39S1.12 Dicymbe altsonii
1 2 3 4 5 6 7 8 9 101112131415
0
0.05
0.1
0.15
0.2
Stage
Sensitivity of r to mortality
(a) Stage-speci c mortality
1 2 3 4 5 6 7 8 9 101112131415
0
0.002
0.004
0.006
0.008
0.01
0.012
Stage
Sensitivity of r to fertility
(b) Stage-speci c fertility
0 100 200 300 400 5000
1
2
3
4
5
6
7x 10
−3
Age
Sensitivity of r to mortality
(c) Age-speci c mortality
0 100 200 300 400 5000
1
2
3
4
5
6
7x 10
−3
Age
Sensitivity of r to fertility
(d) Age-speci c fertility
Figure 34: Selection gradients on age-speci c and stage-speci c mortality and fertility.
40Figure 35: Selection gradients on age stage-speci c mortality and fertility.
41a71
Sensitivity of r to mor
tality
1e−06
1e−05
1e−04
1e−03
a71
a71
a71
a71
a71
a71
a71
a71
a71
a71
a71
a71
a71
a71
a71
a71a71
a71a71
a71a71
a71a71
a71a71a71
a71a71a71
a71a71a71a71
a71a71a71a71a71a71
a71a71a71a71a71a71a71a71a71a71a71a71a71a71a71a71a71a71a71a71a71a71a71a71a71a71a71a71a71a71a71a71a71a71a71a71a71a71a71a71a71a71a71a71a71a71a71a71a71a71a71a71a71a71a71a71a71a71a71a71a71a71a71a71a71a71a71a71a71a71a71a71a71a71a71a71a71a71a71a71a71a71a71a71a71a71a71a71a71a71a71a71a71a71a71a71a71a71a71a71a71a71a71a71a71a71a71a71a71a71a71a71a71a71a71a71a71a71a71a71a71a71a71a71a71a71a71a71a71a71a71a71a71a71a71a71a71a71a71a71a71a71a71a71a71a71a71a71a71a71a71a71a71a71a71a71a71a71a71a71a71a71a71a71a71a71a71a71a71a71a71a71a71a71a71a71a71a71a71a71a71a71a71a71a71a71a71a71a71a71a71a71a71a71a71a71a71a71a71a71a71a71a71a71a71a71a71a71a71a71a71a71a71a71a71a71a71a71a71a71a71a71a71a71a71a71a71a71a71a71a71a71a71a71a71a71a71a71a71a71a71a71a71a71a71
a71
a71
a71
a71
a71
a71
a71
a71
a71
a71
a71
a71
a71
a71
a71
a71
a71
a71a71
a71a71
a71a71
a71a71
a71a71
a71a71
a71a71
a71a71
a71a71
a71a71a71
a71a71a71
a71a71a71
a71a71a71
a71a71a71a71
a71a71a71a71
a71a71a71a71a71
a71a71a71a71a71a71
a71a71a71a71a71a71a71a71a71a71
a71a71a71a71a71a71a71a71a71a71a71a71a71a71a71a71a71a71a71a71a71a71a71a71a71a71a71a71a71a71a71a71a71a71a71a71a71a71a71a71a71a71a71a71a71a71a71a71a71a71a71a71a71a71a71a71a71a71a71a71a71a71a71a71a71a71a71a71a71a71a71a71a71a71a71a71a71a71a71a71a71a71a71a71a71a71a71a71a71a71a71a71a71a71a71a71a71a71a71a71a71a71a71a71a71a71a71a71a71a71a71a71a71a71a71a71a71a71a71a71a71a71a71a71a71a71a71a71a71a71a71a71a71a71a71a71a71a71a71a71a71a71a71a71a71a71a71a71a71a71a71a71a71a71a71a71a71a71a71a71a71a71a71a71a71a71a71a71a71a71a71a71a71a71a71a71a71a71a71a71a71a71a71a71a71a71a71a71a71a71a71a71a71a71a71a71a71a71a71a71a71a71a71a71a71a71a71a71a71a71a71a71a71a71a71a71a71a71a71a71a71a71a71a71a71a71a71a71a71a71a71a71a71a71a71a71a71a71a71a71a71a71a71a71a71a71a71a71a71a71a71a71a71a71a71a71a71a71a71a71a71a71a71a71a71a71a71a71a71a71a71a71a71a71a71a71a71a71a71a71a71a71a71a71a71a71a71a71a71a71a71a71a71a71a71a71a71a71a71a71
a71
Sensitivity of r to f
er
tility
1 24 50 76 106 140 174 208 242 276 310 344 378 412 446Age (yrs)
0.06 2.2 4.16 6.3 8.1 10.24 12.84 15.44 18.05 20.65 23.25 25.8Age (  )  η
1e−06
1e−05
1e−04
1e−03
a71
a71
a71a71
a71a71
a71a71
a71a71
a71a71a71
a71a71a71
a71a71a71a71
a71a71a71a71a71a71
a71a71a71a71a71a71a71a71a71a71a71a71a71a71a71a71a71a71a71a71a71a71a71a71a71a71a71a71a71a71a71a71a71a71a71a71a71a71a71a71a71a71a71a71a71a71a71a71a71a71a71a71a71a71a71a71a71a71a71a71a71a71a71a71a71a71a71a71a71a71a71a71a71a71a71a71a71a71a71a71a71a71a71a71a71a71a71a71a71a71a71a71a71a71a71a71a71
a71
a71
a71
Stage 1
Stage 2
Stage 3
Stage 4
Stage 5
Stage 6
Stage 7
Stage 8
Stage 9
Stage 10
Stage 11
Stage 12
Stage 13
Stage 14
Stage 15
Figure 36: Selection gradients on age stage-speci c mortality and fertility. Top x axis represents age in
years, whereas the bottom x axis represents time-scale normalized by the life expectancy () of the  rst
non-seedbank stage (FNSS) of the species.
42S1.13 Geonoma macrostachys
1 2 3 4 5 6 7 8 9 10
0
0.05
0.1
0.15
0.2
0.25
Stage
Sensitivity of r to mortality
(a) Stage-speci c mortality
1 2 3 4 5 6 7 8 9 10
0
0.05
0.1
0.15
0.2
Stage
Sensitivity of r to fertility
(b) Stage-speci c fertility
0 100 200 300 400
0
0.005
0.01
0.015
0.02
Age
Sensitivity of r to mortality
(c) Age-speci c mortality
0 100 200 300 400
0
0.01
0.02
0.03
0.04
0.05
Age
Sensitivity of r to fertility
(d) Age-speci c fertility
Figure 37: Selection gradients on age-speci c and stage-speci c mortality and fertility.
43Figure 38: Selection gradients on age stage-speci c mortality and fertility.
44a71
a71
a71
a71
a71
a71
a71
a71
a71
a71
a71
a71
a71
a71
a71
a71
a71
a71
a71a71a71a71a71a71a71a71a71a71a71a71a71a71a71a71a71a71a71a71a71a71a71a71a71a71a71a71a71a71a71a71a71a71a71a71a71a71a71a71a71a71a71a71a71a71a71a71a71a71a71a71a71a71a71a71a71a71a71a71a71a71a71a71a71a71a71a71a71a71a71a71a71a71a71a71a71a71a71a71a71a71a71a71a71a71a71a71a71a71a71a71a71a71a71a71a71a71a71a71a71a71a71a71a71a71a71a71a71a71a71a71a71a71a71a71a71a71a71a71a71a71a71a71a71a71a71a71a71a71a71a71a71a71a71a71a71a71a71a71a71a71a71a71a71a71a71a71a71a71a71a71a71a71a71a71a71a71a71a71a71a71a71a71a71a71a71a71a71a71a71a71a71a71a71a71a71a71a71a71a71a71a71a71a71a71a71a71a71a71a71a71a71a71a71a71a71a71a71a71a71a71a71a71a71a71a71a71a71a71a71a71a71a71a71a71a71a71a71a71a71a71a71a71a71a71a71a71a71a71a71a71a71a71a71a71a71a71a71a71a71a71a71a71a71a71a71a71a71a71a71a71a71a71a71a71
Sensitivity of r to mor
tality
1e−06
1e−05
1e−04
1e−03
1e−02
a71a71a71
a71a71a71a71
a71a71a71a71a71
a71a71a71a71a71a71a71a71a71a71
a71a71a71a71a71a71a71a71a71a71a71a71a71a71a71a71a71a71a71a71a71a71a71a71a71a71a71a71a71a71a71a71a71a71a71a71a71a71a71a71a71a71a71a71a71a71a71a71a71a71a71a71a71a71a71a71a71a71a71a71a71a71a71a71a71a71a71a71a71a71a71a71a71a71a71a71a71a71a71
a71
a71
a71
a71
a71
a71
a71
a71
a71
a71
a71
a71
a71
a71
a71
a71
a71
a71a71a71a71a71a71a71a71a71a71a71a71a71a71a71a71a71a71a71a71a71a71a71a71a71a71a71a71a71a71a71a71a71a71a71a71a71a71a71a71a71a71a71a71a71a71a71a71a71a71a71a71a71a71a71a71a71a71a71a71a71a71a71a71a71a71a71a71a71a71a71a71a71a71a71a71a71a71a71a71a71a71a71a71a71a71a71a71a71a71a71a71a71a71a71a71a71a71a71a71a71a71a71a71a71a71a71a71a71a71a71a71a71a71a71a71a71a71a71a71a71a71a71a71a71a71a71a71a71a71a71a71a71a71a71a71a71a71a71a71a71a71a71a71a71a71a71a71a71a71a71a71a71a71a71a71a71a71a71a71a71a71a71a71a71a71a71a71a71a71a71a71a71a71a71a71a71a71a71a71a71a71a71a71a71a71a71a71a71a71a71a71a71a71a71a71a71a71a71a71a71a71a71a71a71a71a71a71a71a71a71a71a71a71a71a71a71a71a71a71a71a71a71a71a71a71a71a71a71a71a71a71a71a71a71a71a71a71a71a71a71a71a71a71a71a71a71a71a71a71a71a71a71a71a71a71a71a71a71a71a71a71a71a71a71a71a71a71a71a71a71a71a71a71a71a71a71a71a71a71a71a71a71a71a71a71a71a71a71a71a71a71a71a71a71a71a71
Sensitivity of r to f
er
tility
1 17 35 53 71 89 110 133 156 179 202 225 248 271 294Age (yrs)
0.15 4.02 7 9.84 14.01 18.63 22.8 26.97 31 34.57 38.9 43.07Age (  )  η
1e−06
1e−04
1e−02
a71
a71
Stage 1
Stage 2
Stage 3
Stage 4
Stage 5
Stage 6
Stage 7
Stage 8
Stage 9
Stage 10
Figure 39: Selection gradients on age stage-speci c mortality and fertility. Top x axis represents age in
years, whereas the bottom x axis represents time-scale normalized by the life expectancy () of the  rst
non-seedbank stage (FNSS) of the species.
45S1.14 Hylocomium splendens
1 2 3 4 5 6
0
0.1
0.2
0.3
0.4
0.5
0.6
0.7
Stage
Sensitivity of r to mortality
(a) Stage-speci c mortality
1 2 3 4 5 6
0
0.05
0.1
0.15
0.2
0.25
0.3
0.35
Stage
Sensitivity of r to fertility
(b) Stage-speci c fertility
0 50 100 150 200
0
0.02
0.04
0.06
0.08
0.1
0.12
Age
Sensitivity of r to mortality
(c) Age-speci c mortality
0 50 100 150 200
0
0.05
0.1
0.15
0.2
0.25
0.3
0.35
Age
Sensitivity of r to fertility
(d) Age-speci c fertility
Figure 40: Selection gradients on age-speci c and stage-speci c mortality and fertility.
46654321
0
50
100
150
0
0.02
0.04
0.06
0.08
Stage
Age
Sensitivity of r to mortality
654321
0
50
100
150
0
0.1
0.2
0.3
0.4
Stage
Age
Sensitivity of r to fertility
Figure 41: Selection gradients on age stage-speci c mortality and fertility.
47a71
Sensitivity of r to mor
tality
1e−06
1e−04
1e−02
a71
Sensitivity of r to f
er
tility
1 8 16 25 34 43 52 61 70 79 88 97 108 120 132 144 156Age (yrs)
0.17 2.39 4.61 6.83 9.05 11.44 14.18 16.91 19.3 21.69 24.43Age (  )  η
1e−06
1e−04
1e−02
a71 Stage 1
Stage 2
Stage 3
Stage 4
Stage 5
Stage 6
Figure 42: Selection gradients on age stage-speci c mortality and fertility. Top x axis represents age in
years, whereas the bottom x axis represents time-scale normalized by the life expectancy () of the  rst
non-seedbank stage (FNSS) of the species.
48S1.15 Hypericum cumulicola
1 2 3 4 5 6
0
0.1
0.2
0.3
0.4
0.5
Stage
Sensitivity of r to mortality
(a) Stage-speci c mortality
1 2 3 4 5 6
0
0.1
0.2
0.3
0.4
0.5
Stage
Sensitivity of r to fertility
(b) Stage-speci c fertility
1 2 3 4 5 6 7 8 9 101112131415
0
0.05
0.1
0.15
0.2
Age
Sensitivity of r to mortality
(c) Age-speci c mortality
1 2 3 4 5 6 7 8 9 101112131415
0
0.05
0.1
0.15
0.2
Age
Sensitivity of r to fertility
(d) Age-speci c fertility
Figure 43: Selection gradients on age-speci c and stage-speci c mortality and fertility.
496 5 4
3 2 1
123456789101112131415
0
0.05
0.1
0.15
0.2
Stage
Age
Sensitivity of r to mortality
6 5 4
3 2 1
123456789101112131415
0
0.05
0.1
0.15
0.2
Stage
Age
Sensitivity of r to fertility
Figure 44: Selection gradients on age stage-speci c mortality and fertility.
50a71
a71
a71
a71
a71
a71
a71
a71
a71
a71
a71
a71
a71
a71
Sensitivity of r to mor
tality
1e−03
1e−02
1e−01
a71
a71
a71
a71
a71
a71
a71
a71
a71
a71
a71
a71
a71
a71
Sensitivity of r to f
er
tility
1 2 3 4 5 6 7 8 9 10 11 12 13 14Age (yrs)
0.28 0.84 1.39 1.95 2.51 3.07 3.62 3.9Age (  )  η
1e−04
1e−02
a71 Stage 1
Stage 2
Stage 3
Stage 4
Stage 5
Stage 6
Figure 45: Selection gradients on age stage-speci c mortality and fertility. Top x axis represents age in
years, whereas the bottom x axis represents time-scale normalized by the life expectancy () of the  rst
non-seedbank stage (FNSS) of the species.
51S1.16 Iridaea splendens
1 2 3 4 5 6 7 8
0
0.1
0.2
0.3
0.4
0.5
0.6
0.7
Stage
Sensitivity of r to mortality
(a) Stage-speci c mortality
1 2 3 4 5 6 7 8
0
0.05
0.1
0.15
0.2
0.25
Stage
Sensitivity of r to fertility
(b) Stage-speci c fertility
1 2 3 4 5 6 7 8 9 10 11
0
0.05
0.1
0.15
0.2
0.25
Age
Sensitivity of r to mortality
(c) Age-speci c mortality
1 2 3 4 5 6 7 8 9 10 11
0
0.1
0.2
0.3
0.4
Age
Sensitivity of r to fertility
(d) Age-speci c fertility
Figure 46: Selection gradients on age-speci c and stage-speci c mortality and fertility.
528 7
6 5
4 3
2 1
1 2 3 4 5 6 7 8 91011
0
0.2
0.4
Stage
Age
Sensitivity of r to mortality
8 7
6 5
4 3
2 1
1 2 3 4 5 6 7 8 91011
0
0.2
0.4
Stage
Age
Sensitivity of r to fertility
Figure 47: Selection gradients on age stage-speci c mortality and fertility.
53a71
Sensitivity of r to mor
tality
1e−05
1e−04
1e−03
1e−02
a71
Sensitivity of r to f
er
tility
1 2 3 4 5 6 7 8 9 10Age (yrs)
1 2 3 4 5 6 7 7.99 8.99 9.99Age (  )  η
1e−06
1e−04
1e−02
a71 Stage 1
Stage 2
Stage 3
Stage 4
Stage 5
Stage 6
Stage 7
Stage 8
Figure 48: Selection gradients on age stage-speci c mortality and fertility. Top x axis represents age in
years, whereas the bottom x axis represents time-scale normalized by the life expectancy () of the  rst
non-seedbank stage (FNSS) of the species.
54S1.17 Laminaria digitata
1 2 3 4 5
0
0.1
0.2
0.3
0.4
0.5
Stage
Sensitivity of r to mortality
(a) Stage-speci c mortality
1 2 3 4 5
0
0.02
0.04
0.06
0.08
0.1
0.12
0.14
Stage
Sensitivity of r to fertility
(b) Stage-speci c fertility
0 20 40 60 80 100
0
0.01
0.02
0.03
0.04
0.05
0.06
Age
Sensitivity of r to mortality
(c) Age-speci c mortality
0 20 40 60 80 100
0
0.01
0.02
0.03
0.04
0.05
0.06
0.07
Age
Sensitivity of r to fertility
(d) Age-speci c fertility
Figure 49: Selection gradients on age-speci c and stage-speci c mortality and fertility.
5554321
0
20
40
60
80
0
0.02
0.04
0.06
Stage
Age
Sensitivity of r to mortality
54321
0
20
40
60
80
0
0.02
0.04
0.06
0.08
Stage
Age
Sensitivity of r to fertility
Figure 50: Selection gradients on age stage-speci c mortality and fertility.
56a71
a71
a71
a71
a71
a71
a71
a71
a71
a71
a71
a71
a71
a71
Sensitivity of r to mor
tality
1e−06
1e−04
1e−02
a71
a71
a71
a71
a71
a71
a71
a71
a71
a71
a71
a71
a71
a71
a71
Sensitivity of r to f
er
tility
1 5 9 14 20 26 32 38 44 50 56 62 68 74 80 86 92Age (yrs)
0.49 4.43 8.37 12.8 17.24 21.67 26.1 30.53 34.97 39.4 43.83Age (  )  η
1e−06
1e−04
1e−02
a71 Stage 1
Stage 2
Stage 3
Stage 4
Stage 5
Figure 51: Selection gradients on age stage-speci c mortality and fertility. Top x axis represents age in
years, whereas the bottom x axis represents time-scale normalized by the life expectancy () of the  rst
non-seedbank stage (FNSS) of the species.
57S1.18 Lupinus arboreus
1 2 3 4 5 6 7 8 9
0
0.1
0.2
0.3
0.4
Stage
Sensitivity of r to mortality
(a) Stage-speci c mortality
1 2 3 4 5 6 7 8 9
0
0.05
0.1
0.15
0.2
0.25
0.3
0.35
Stage
Sensitivity of r to fertility
(b) Stage-speci c fertility
0 5 10 15 20
0
0.05
0.1
0.15
0.2
0.25
Age
Sensitivity of r to mortality
(c) Age-speci c mortality
0 5 10 15 20
0
0.05
0.1
0.15
0.2
Age
Sensitivity of r to fertility
(d) Age-speci c fertility
Figure 52: Selection gradients on age-speci c and stage-speci c mortality and fertility.
58987
654
321
0
5
10
15
20
0
0.2
0.4
Stage
Age
Sensitivity of r to mortality
987
654
321
0
5
10
15
20
0
0.1
0.2
Stage
Age
Sensitivity of r to fertility
Figure 53: Selection gradients on age stage-speci c mortality and fertility.
59a71
a71
a71
a71
a71
a71
a71
a71
a71
a71
a71
a71
a71
a71
a71
a71
Sensitivity of r to mor
tality
1e−06
1e−04
1e−02
a71
a71
a71
a71
a71
a71
a71
a71
a71
a71
a71
a71
a71
a71
a71
a71
Sensitivity of r to f
er
tility
1 2 3 4 5 6 7 8 9 10 11 12 13 14 15 16 17 18Age (years)
0.32 0.97 1.62 2.27 2.91 3.56 4.21 4.85 5.5Age (FNSS)
1e−06
1e−04
1e−02
a71 Stage 1
Stage 2
Stage 3
Stage 4
Stage 5
Stage 6
Stage 7
Stage 8
Stage 9
Figure 54: Selection gradients on age stage-speci c mortality and fertility. Top x axis represents age in
years, whereas the bottom x axis represents time-scale normalized by the life expectancy () of the  rst
non-seedbank stage (FNSS) of the species.
60S1.19 Machaerium cuspidatum
1 2 3 4 5 6 7 8 9
0
0.1
0.2
0.3
0.4
Stage
Sensitivity of r to mortality
(a) Stage-speci c mortality
1 2 3 4 5 6 7 8 9
0
0.5
1
1.5
2
2.5
Stage
Sensitivity of r to fertility
(b) Stage-speci c fertility
0 50 100 150 200 250
0
0.005
0.01
0.015
0.02
0.025
Age
Sensitivity of r to mortality
(c) Age-speci c mortality
0 50 100 150 200 250
0
0.2
0.4
0.6
0.8
1
1.2
1.4
Age
Sensitivity of r to fertility
(d) Age-speci c fertility
Figure 55: Selection gradients on age-speci c and stage-speci c mortality and fertility.
61Figure 56: Selection gradients on age stage-speci c mortality and fertility.
62a71
a71
a71
a71
a71
a71
a71
a71
a71
a71
a71
a71
a71
a71
a71
a71
a71
a71
a71
a71
a71
a71
Sensitivity of r to mor
tality
1e−06
1e−05
1e−04
1e−03
1e−02
a71
a71
a71
a71
a71
a71
a71
a71
a71
a71
a71
a71
a71
a71
a71
a71
a71
a71
a71
a71
a71
a71
a71
a71
a71
a71
a71
a71
a71
a71
a71
a71
a71
Sensitivity of r to f
er
tility
1 12 25 38 51 64 77 90 105 122 139 156 173 190 207 224Age (yrs)
0.18 3.54 6.91 10.63 14 17.18 20.9 24.62 28.52 32.42 36.32 40.21Age (  )  η
1e−06
1e−04
1e−02
a71 Stage 1
Stage 2
Stage 3
Stage 4
Stage 5
Stage 6
Stage 7
Stage 8
Stage 9
Figure 57: Selection gradients on age stage-speci c mortality and fertility. Top x axis represents age in
years, whereas the bottom x axis represents time-scale normalized by the life expectancy () of the  rst
non-seedbank stage (FNSS) of the species.
63S1.20 Opuntia rastrera
1 2 3 4 5 6 7 8 9 10
0
0.05
0.1
0.15
0.2
0.25
0.3
0.35
Stage
Sensitivity of r to mortality
(a) Stage-speci c mortality
1 2 3 4 5 6 7 8 9 10
0
100
200
300
400
500
600
700
Stage
Sensitivity of r to fertility
(b) Stage-speci c fertility
0 50 100 150 200 250 300
0
0.005
0.01
0.015
0.02
Age
Sensitivity of r to mortality
(c) Age-speci c mortality
0 50 100 150 200 250 300
0
100
200
300
400
500
600
700
Age
Sensitivity of r to fertility
(d) Age-speci c fertility
Figure 58: Selection gradients on age-speci c and stage-speci c mortality and fertility.
64Figure 59: Selection gradients on age stage-speci c mortality and fertility.
65a71
a71
a71
a71
a71
Sensitivity of r to mor
tality
1e−06
1e−04
1e−02
a71
a71
a71
a71
a71
a71
a71
a71
a71
a71
a71
a71
a71
a71a71
a71a71
a71a71a71
a71a71a71a71a71a71a71a71a71a71a71a71a71a71a71a71a71a71a71a71a71a71a71a71a71a71a71a71a71a71a71a71a71a71a71a71a71a71a71a71a71a71a71a71a71a71a71a71a71a71a71a71a71a71a71a71a71a71a71a71a71a71a71a71a71a71a71a71a71a71a71a71a71a71a71a71a71a71a71a71a71a71a71a71a71a71a71a71a71a71a71a71a71a71a71a71a71a71a71a71a71a71a71a71a71a71a71a71a71a71a71a71a71a71a71a71a71a71a71a71a71a71a71a71a71a71a71a71a71a71a71a71a71a71a71a71a71a71a71a71a71a71a71a71a71a71a71a71a71a71a71a71a71a71a71a71a71a71a71a71a71a71a71a71a71a71a71a71a71a71a71a71a71a71a71a71a71a71a71a71a71a71a71a71a71a71a71a71a71a71a71a71a71a71a71a71a71a71a71a71a71a71a71a71a71a71a71a71a71a71a71a71a71a71a71a71a71a71a71a71a71a71a71a71a71a71a71a71a71
a71
a71
a71
a71
a71
a71
a71
a71
a71
Sensitivity of r to f
er
tility
1 14 29 44 59 74 89 106 125 144 163 182 201 220 239Age (yrs)
0.9 19.79 42.29 64.78 87.27 111.56 137.65 163.74 189.83 215.92Age (  )  η
1e−06
1e−03
a71
a71
a71
a71
a71
a71
a71
a71a71
a71a71
a71a71a71
a71a71a71a71a71
a71a71a71a71a71a71a71a71a71a71a71a71a71a71a71a71a71a71a71a71a71a71a71a71a71a71a71a71a71a71a71a71a71a71a71a71a71a71a71a71a71a71a71a71a71a71a71a71a71a71a71a71a71a71a71a71a71a71a71a71a71a71a71a71a71a71a71a71a71a71a71a71a71a71a71a71a71a71a71a71a71a71a71a71a71a71a71a71a71a71a71a71a71a71a71a71a71a71a71a71a71a71a71a71a71a71a71a71a71a71a71a71a71a71a71a71a71a71a71a71a71a71a71a71a71a71a71a71a71a71a71a71a71a71a71a71a71a71a71a71a71a71a71a71a71a71a71a71a71a71a71a71a71a71a71a71a71a71a71a71a71a71a71a71a71a71a71a71a71a71a71a71a71a71a71a71a71a71a71a71a71a71a71a71a71a71a71a71a71a71a71a71a71a71a71a71a71a71a71a71a71a71a71a71a71a71a71a71a71a71a71a71a71a71a71a71a71a71a71a71a71a71a71a71a71a71a71a71a71
a71
a71
Stage 1
Stage 2
Stage 3
Stage 4
Stage 5
Stage 6
Stage 7
Stage 8
Stage 9
Stage 10
Figure 60: Selection gradients on age stage-speci c mortality and fertility. Top x axis represents age in
years, whereas the bottom x axis represents time-scale normalized by the life expectancy () of the  rst
non-seedbank stage (FNSS) of the species.
66S1.21 Panax quinquefolium
1 2 3 4 5
0
0.1
0.2
0.3
0.4
0.5
Stage
Sensitivity of r to mortality
(a) Stage-speci c mortality
1 2 3 4 5
0
0.02
0.04
0.06
0.08
0.1
Stage
Sensitivity of r to fertility
(b) Stage-speci c fertility
0 20 40 60 80 100
0
0.01
0.02
0.03
0.04
0.05
0.06
Age
Sensitivity of r to mortality
(c) Age-speci c mortality
0 20 40 60 80 100
0
0.01
0.02
0.03
0.04
0.05
0.06
Age
Sensitivity of r to fertility
(d) Age-speci c fertility
Figure 61: Selection gradients on age-speci c and stage-speci c mortality and fertility.
6754321
0
20
40
60
80
0
0.02
0.04
0.06
Stage
Age
Sensitivity of r to mortality
54321
0
20
40
60
80
0
0.02
0.04
0.06
Stage
Age
Sensitivity of r to fertility
Figure 62: Selection gradients on age stage-speci c mortality and fertility.
68a71
a71
a71
a71
a71
a71
a71
a71
a71
a71
a71
a71
a71
a71
Sensitivity of r to mor
tality
1e−06
1e−04
1e−02
a71
a71
a71
a71
a71
a71
a71
a71
a71
a71
a71
a71
a71
a71
Sensitivity of r to f
er
tility
1 5 9 14 19 24 29 34 39 44 49 54 59 64 69 74 79 84Age (yrs)
0.26 2.11 3.96 5.81 7.66 9.51 11.62 14 15.85 18.23 20.61Age (  )  η
1e−06
1e−04
1e−02
a71 Stage 1
Stage 2
Stage 3
Stage 4
Stage 5
Figure 63: Selection gradients on age stage-speci c mortality and fertility. Top x axis represents age in
years, whereas the bottom x axis represents time-scale normalized by the life expectancy () of the  rst
non-seedbank stage (FNSS) of the species.
69S1.22 Parashorea chinensis
1 2 3 4 5 6 7 8 9 101112131415
0
0.05
0.1
0.15
0.2
Stage
Sensitivity of r to mortality
(a) Stage-speci c mortality
1 2 3 4 5 6 7 8 9 101112131415
0
0.005
0.01
0.015
0.02
Stage
Sensitivity of r to fertility
(b) Stage-speci c fertility
0 50 100 150 200 250 300
0
0.02
0.04
0.06
0.08
0.1
0.12
Age
Sensitivity of r to mortality
(c) Age-speci c mortality
0 50 100 150 200 250 3000
1
2
3
4
5
6x 10
−3
Age
Sensitivity of r to fertility
(d) Age-speci c fertility
Figure 64: Selection gradients on age-speci c and stage-speci c mortality and fertility.
70Figure 65: Selection gradients on age stage-speci c mortality and fertility.
71a71
a71
a71
a71
a71
a71
a71
a71
a71
a71
a71
a71
a71
a71
a71
a71
a71
a71
a71
a71
a71
a71
a71
a71
a71
Sensitivity of r to mor
tality
1e−06
1e−05
1e−04
1e−03
a71
a71
a71
a71
a71
a71
a71
a71
a71
a71
a71
a71
a71
a71
a71
a71
a71
a71
a71a71
a71a71
a71a71
a71a71
a71a71
a71a71
a71a71
a71a71a71
a71a71a71
a71a71a71
a71a71a71a71
a71a71a71a71a71
a71a71a71a71a71a71a71
a71a71a71a71a71a71a71a71a71a71a71a71a71a71a71a71a71a71a71a71a71a71a71a71a71a71a71a71a71a71a71a71a71a71a71a71a71a71a71a71a71a71a71a71a71a71a71a71a71a71a71a71a71a71a71a71a71a71a71a71a71a71a71a71a71a71a71a71a71a71a71a71a71a71a71a71a71a71a71a71a71a71a71a71a71a71a71a71a71a71a71a71a71a71a71a71a71a71a71a71a71a71a71a71a71a71a71a71a71a71a71a71a71a71a71a71a71a71a71a71a71a71a71a71a71a71a71a71a71a71a71a71a71a71a71a71a71a71a71a71a71a71a71a71a71a71a71a71a71a71a71a71a71a71a71a71a71a71a71a71a71a71a71a71a71a71a71a71a71a71a71a71a71a71a71a71a71a71a71a71a71a71a71a71a71a71a71a71a71a71a71a71a71a71a71a71a71a71a71
a71
a71
a71
a71
a71
a71
a71
a71
a71
a71
a71
a71
a71
a71
a71
a71
a71a71
a71a71
a71a71
a71a71
a71a71
a71a71
a71a71
a71a71
a71a71
a71a71
a71a71
a71a71
a71a71a71
a71a71a71
a71a71a71
a71a71a71
a71a71a71a71
a71a71a71a71
a71a71a71a71
a71a71a71a71a71
a71a71a71a71a71a71
a71a71a71a71a71a71a71a71
a71a71a71a71a71a71a71a71a71a71a71
a71a71a71a71a71a71a71a71a71a71a71a71a71a71a71a71a71a71a71a71a71a71a71a71a71a71a71a71a71a71a71a71a71a71a71a71a71a71a71a71a71a71a71a71a71a71a71a71a71a71a71a71a71a71a71a71a71a71a71a71a71a71a71a71a71a71a71a71a71a71a71a71a71a71a71a71a71a71a71a71a71a71a71a71a71a71a71a71a71a71a71a71a71a71a71a71a71a71a71a71a71a71a71a71a71a71a71a71a71a71a71a71a71a71a71a71a71a71a71a71a71a71a71a71a71a71a71a71a71a71a71a71a71a71a71a71a71a71a71a71
a71
a71
a71
a71
a71
a71
a71
a71
a71
a71
a71
a71
a71
a71
a71
a71
a71
a71
a71
a71
a71
a71
a71
a71
a71
Sensitivity of r to f
er
tility
1 15 31 47 63 79 95 113 134 155 176 197 218 239 260Age (yrs)
0.18 4.1 7.3 11.4 15.85 20.3 24.4 28.85 33.3 37.75 42.2 46.3Age (  )  η
1e−06
1e−05
1e−04
1e−03
a71a71a71a71
a71a71a71a71
a71a71a71a71a71a71
a71a71a71a71a71a71a71a71a71a71
a71a71a71a71a71a71a71a71a71a71a71a71a71a71a71a71a71a71a71a71a71a71a71a71a71a71a71a71a71a71a71a71a71a71a71a71a71a71a71a71a71a71a71a71a71a71a71a71a71a71a71a71a71a71a71a71a71a71
a71a71a71a71a71a71
a71a71a71a71a71a71a71
a71a71a71a71a71a71a71a71a71a71
a71a71a71a71a71a71a71a71a71a71a71a71a71a71a71a71a71a71a71a71a71a71a71a71a71a71a71a71a71a71a71a71a71a71a71a71a71a71a71a71a71a71a71a71a71a71a71a71a71a71a71a71a71a71a71a71a71a71a71a71a71a71a71a71a71a71a71a71a71a71a71a71a71a71a71a71a71a71a71a71a71a71a71a71a71a71a71a71a71a71a71a71a71
a71
a71
a71
Stage 1
Stage 2
Stage 3
Stage 4
Stage 5
Stage 6
Stage 7
Stage 8
Stage 9
Stage 10
Stage 11
Stage 12
Stage 13
Stage 14
Stage 15
Figure 66: Selection gradients on age stage-speci c mortality and fertility. Top x axis represents age in
years, whereas the bottom x axis represents time-scale normalized by the life expectancy () of the  rst
non-seedbank stage (FNSS) of the species.
72S1.23 Periandra mediterranea
1 2 3 4 5 6 7 8
0
0.05
0.1
0.15
0.2
0.25
Stage
Sensitivity of r to mortality
(a) Stage-speci c mortality
1 2 3 4 5 6 7 8
0
0.02
0.04
0.06
0.08
0.1
0.12
Stage
Sensitivity of r to fertility
(b) Stage-speci c fertility
0 20 40 60 80 100
0
0.01
0.02
0.03
0.04
0.05
0.06
Age
Sensitivity of r to mortality
(c) Age-speci c mortality
0 20 40 60 80 100
0
0.01
0.02
0.03
0.04
0.05
0.06
Age
Sensitivity of r to fertility
(d) Age-speci c fertility
Figure 67: Selection gradients on age-speci c and stage-speci c mortality and fertility.
7387654321
0
20
40
60
80
0
0.02
0.04
0.06
Stage
Age
Sensitivity of r to mortality
87654321
0
20
40
60
80
0
0.02
0.04
0.06
Stage
Age
Sensitivity of r to fertility
Figure 68: Selection gradients on age stage-speci c mortality and fertility.
74a71
a71
a71
a71
a71
a71
a71
a71
a71
a71
a71
a71
a71
a71
a71
a71
a71
a71
Sensitivity of r to mor
tality
1e−06
1e−04
1e−02
a71
a71
a71
a71
a71
a71
a71
a71
a71
a71
a71
a71
a71
a71
a71
a71
a71
Sensitivity of r to f
er
tility
1 5 9 14 19 24 29 34 39 44 49 54 59 64 69 74 79 84 89Age (yrs)
0.09 0.81 1.54 2.26 2.98 3.71 4.43 5.15 5.88 6.6 7.23 7.96Age (  )  η
1e−06
1e−04
1e−02
a71 Stage 1
Stage 2
Stage 3
Stage 4
Stage 5
Stage 6
Stage 7
Stage 8
Figure 69: Selection gradients on age stage-speci c mortality and fertility. Top x axis represents age in
years, whereas the bottom x axis represents time-scale normalized by the life expectancy () of the  rst
non-seedbank stage (FNSS) of the species.
75S1.24 Pinguicula alpina
1 2 3 4 5 6 7 8 9 10 11
0
0.05
0.1
0.15
0.2
0.25
Stage
Sensitivity of r to mortality
(a) Stage-speci c mortality
1 2 3 4 5 6 7 8 9 10 11
0
0.01
0.02
0.03
0.04
0.05
0.06
Stage
Sensitivity of r to fertility
(b) Stage-speci c fertility
0 20 40 60 80
0
0.01
0.02
0.03
0.04
0.05
0.06
Age
Sensitivity of r to mortality
(c) Age-speci c mortality
0 20 40 60 80
0
0.01
0.02
0.03
0.04
0.05
0.06
Age
Sensitivity of r to fertility
(d) Age-speci c fertility
Figure 70: Selection gradients on age-speci c and stage-speci c mortality and fertility.
76111098765432
1
0
20
40
60
0
0.02
0.04
0.06
Stage
Age
Sensitivity of r to mortality
111098765432
1
0
20
40
60
0
0.02
0.04
0.06
Stage
Age
Sensitivity of r to fertility
Figure 71: Selection gradients on age stage-speci c mortality and fertility.
77a71
Sensitivity of r to mor
tality
1e−06
1e−04
1e−02
a71
a71
a71
a71
a71
a71 a71 a71 a71 a71 a71 a71 a71 a71 a71 a71 a71 a71 a71 a71 a71 a71 a71 a71 a71 a71 a71 a71 a71 a71 a71 a71 a71 a71 a71 a71 a71 a71 a71 a71 a71 a71 a71 a71 a71 a71 a71 a71 a71 a71 a71 a71 a71 a71 a71 a71 a71 a71 a71 a71 a71 a71 a71 a71 a71 a71
a71
Sensitivity of r to f
er
tility
1 4 7 11 15 19 23 27 31 35 39 43 47 51 55 59 63 67Age (yrs)
0.33 2.28 4.23 6.18 8.13 10.41 12.69 14.96 17.24 19.52 21.8Age (  )  η
1e−06
1e−04
1e−02
a71
a71
a71
a71
a71 a71 a71 a71 a71 a71 a71 a71 a71 a71 a71 a71 a71 a71 a71 a71 a71 a71 a71 a71 a71 a71 a71 a71 a71 a71 a71 a71 a71 a71 a71 a71
a71
a71
Stage 1
Stage 2
Stage 3
Stage 4
Stage 5
Stage 6
Stage 7
Stage 8
Stage 9
Stage 10
Stage 11
Figure 72: Selection gradients on age stage-speci c mortality and fertility. Top x axis represents age in
years, whereas the bottom x axis represents time-scale normalized by the life expectancy () of the  rst
non-seedbank stage (FNSS) of the species.
78S1.25 Pinus lambertiana
1 2 3 4 5
0
0.1
0.2
0.3
0.4
0.5
Stage
Sensitivity of r to mortality
(a) Stage-speci c mortality
1 2 3 4 5
0
0.02
0.04
0.06
0.08
0.1
0.12
Stage
Sensitivity of r to fertility
(b) Stage-speci c fertility
0 20 40 60 80 100 120
0
0.005
0.01
0.015
0.02
0.025
0.03
Age
Sensitivity of r to mortality
(c) Age-speci c mortality
0 20 40 60 80 100 120
0
0.005
0.01
0.015
0.02
0.025
0.03
Age
Sensitivity of r to fertility
(d) Age-speci c fertility
Figure 73: Selection gradients on age-speci c and stage-speci c mortality and fertility.
7954321
0
50
100
0
0.01
0.02
0.03
Stage
Age
Sensitivity of r to mortality
54321
0
50
100
0
0.01
0.02
0.03
Stage
Age
Sensitivity of r to fertility
Figure 74: Selection gradients on age stage-speci c mortality and fertility.
80a71
a71
a71
a71
a71
a71
a71
a71
a71
a71
a71
a71
a71
a71
a71
a71
a71
a71
a71
a71
a71
a71
a71
a71
a71
a71
a71
a71
a71
a71
a71
a71
a71
a71
a71
Sensitivity of r to mor
tality
1e−06
1e−04
1e−02
a71
a71
a71
a71
a71
a71
a71
a71
a71
a71
a71
a71
a71
a71
a71
a71
a71
a71
a71
a71
a71
a71
a71
a71
a71
a71
a71
a71
a71
a71
a71
a71
a71
a71
a71
Sensitivity of r to f
er
tility
1 6 12 19 26 33 40 47 54 61 68 75 82 89 96 104 113Age (yrs)
0.11 1.17 2.24 3.3 4.26 5.32 6.39 7.45 8.52 9.58 10.75 12.03Age (  )  η
1e−06
1e−04
1e−02
a71 Stage 1
Stage 2
Stage 3
Stage 4
Stage 5
Figure 75: Selection gradients on age stage-speci c mortality and fertility. Top x axis represents age in
years, whereas the bottom x axis represents time-scale normalized by the life expectancy () of the  rst
non-seedbank stage (FNSS) of the species.
81S1.26 Pinus ponderosa
1 2 3 4 5
0
0.2
0.4
0.6
0.8
1
Stage
Sensitivity of r to mortality
(a) Stage-speci c mortality
1 2 3 4 50
2
4
6
8x 10
−3
Stage
Sensitivity of r to fertility
(b) Stage-speci c fertility
0 100 200 300 400 500 600
0
0.2
0.4
0.6
0.8
1
Age
Sensitivity of r to mortality
(c) Age-speci c mortality
0 100 200 300 400 500 6000
1
2
3
4
5
6
7x 10
−3
Age
Sensitivity of r to fertility
(d) Age-speci c fertility
Figure 76: Selection gradients on age-speci c and stage-speci c mortality and fertility.
82Figure 77: Selection gradients on age stage-speci c mortality and fertility.
83a71
a71
a71
a71
a71
a71
a71
a71
a71
a71
a71
a71
a71
a71
a71
a71
a71
a71
a71
a71
Sensitivity of r to mor
tality
1e−06
1e−05
1e−04
a71
a71
a71
a71
a71
a71
a71
a71
a71
a71
a71
a71
a71
a71
a71
a71
a71
a71
a71
a71
Sensitivity of r to f
er
tility
1 26 55 84 117 154 191 228 265 302 339 376 413 450 487Age (yrs)
0.17 6.6 13.2 20.81 28.6 35.7 43.32 51.1 58.72 66.5 74.12 81.9Age (  )  η
1e−06
1e−05
1e−04
a71 Stage 1
Stage 2
Stage 3
Stage 4
Stage 5
Figure 78: Selection gradients on age stage-speci c mortality and fertility. Top x axis represents age in
years, whereas the bottom x axis represents time-scale normalized by the life expectancy () of the  rst
non-seedbank stage (FNSS) of the species.
84S1.27 Polystichum aculeatum
1 2 3 4 5 6 7
0
0.05
0.1
0.15
0.2
0.25
Stage
Sensitivity of r to mortality
(a) Stage-speci c mortality
1 2 3 4 5 6 7
0
0.1
0.2
0.3
0.4
0.5
Stage
Sensitivity of r to fertility
(b) Stage-speci c fertility
0 100 200 300 400 500
0
0.02
0.04
0.06
0.08
0.1
0.12
Age
Sensitivity of r to mortality
(c) Age-speci c mortality
0 100 200 300 400 500
0
0.1
0.2
0.3
0.4
0.5
0.6
0.7
Age
Sensitivity of r to fertility
(d) Age-speci c fertility
Figure 79: Selection gradients on age-speci c and stage-speci c mortality and fertility.
85Figure 80: Selection gradients on age stage-speci c mortality and fertility.
86a71
a71
a71
a71
Sensitivity of r to mor
tality
1e−06
1e−04
1e−02
a71
a71
a71
a71
a71
Sensitivity of r to f
er
tility
1 23 49 75 105 138 171 204 237 270 303 336 369 402 435Age (yrs)
0.09 3.3 6.33 9.72 13.3 16.7 20 23.21 27.25 31.1 34.5 38.26Age (  )  η
1e−06
1e−04
1e−02
a71 Stage 1
Stage 2
Stage 3
Stage 4
Stage 5
Stage 6
Stage 7
Figure 81: Selection gradients on age stage-speci c mortality and fertility. Top x axis represents age in
years, whereas the bottom x axis represents time-scale normalized by the life expectancy () of the  rst
non-seedbank stage (FNSS) of the species.
87S1.28 Primula vulgaris
1 2 3 4 5
0
0.05
0.1
0.15
0.2
0.25
Stage
Sensitivity of r to mortality
(a) Stage-speci c mortality
1 2 3 4 5
0
0.02
0.04
0.06
0.08
0.1
0.12
Stage
Sensitivity of r to fertility
(b) Stage-speci c fertility
0 20 40 60 80 100 120
0
0.05
0.1
0.15
0.2
Age
Sensitivity of r to mortality
(c) Age-speci c mortality
0 20 40 60 80 100 120
0
0.02
0.04
0.06
0.08
0.1
0.12
Age
Sensitivity of r to fertility
(d) Age-speci c fertility
Figure 82: Selection gradients on age-speci c and stage-speci c mortality and fertility.
8854321
0
50
100
0
0.05
0.1
0.15
0.2
Stage
Age
Sensitivity of r to mortality
54321
0
50
100
0
0.05
0.1
0.15
0.2
Stage
Age
Sensitivity of r to fertility
Figure 83: Selection gradients on age stage-speci c mortality and fertility.
89a71
Sensitivity of r to mor
tality
1e−06
1e−04
1e−02
a71
Sensitivity of r to f
er
tility
1 6 12 19 26 33 40 47 54 61 68 75 82 89 96 104Age (yrs)
0.12 1.17 2.22 3.28 4.33 5.38 6.44 7.49 8.54 9.6 10.65 11.94Age (  )  η
1e−06
1e−04
1e−02
a71 Stage 1
Stage 2
Stage 3
Stage 4
Stage 5
Figure 84: Selection gradients on age stage-speci c mortality and fertility. Top x axis represents age in
years, whereas the bottom x axis represents time-scale normalized by the life expectancy () of the  rst
non-seedbank stage (FNSS) of the species.
90S1.29 Pterocarpus angolensis
1 2 3 4
0
0.2
0.4
0.6
0.8
1
Stage
Sensitivity of r to mortality
(a) Stage-speci c mortality
1 2 3 4
0
0.01
0.02
0.03
0.04
0.05
Stage
Sensitivity of r to fertility
(b) Stage-speci c fertility
0 100 200 300 400 500 600
0
0.1
0.2
0.3
0.4
Age
Sensitivity of r to mortality
(c) Age-speci c mortality
0 100 200 300 400 500 600
0
0.01
0.02
0.03
0.04
0.05
Age
Sensitivity of r to fertility
(d) Age-speci c fertility
Figure 85: Selection gradients on age-speci c and stage-speci c mortality and fertility.
91Figure 86: Selection gradients on age stage-speci c mortality and fertility.
92a71
a71
a71
a71
a71
a71
a71
a71
a71
a71
a71
a71
a71
a71
a71
a71
a71
a71
a71
a71
a71
a71
a71
a71
a71
a71
a71
a71
a71
a71
a71
a71
a71
a71
Sensitivity of r to mor
tality
1e−06
1e−05
1e−04
1e−03
a71
a71
a71
a71
a71
a71
a71
a71
a71
a71
a71
a71
a71
a71
a71
a71
a71
a71
a71
a71
a71
a71
a71
a71
a71
a71
a71
a71
a71
a71
a71
a71
a71
a71
a71
Sensitivity of r to f
er
tility
1 26 55 84 117 154 191 228 265 302 339 376 413 450 487Age (yrs)
0.16 6.67 13.5 20.64 27 33.19 40.97 48.75 55.9 63.04 70.83 78.61Age (  )  η
1e−06
1e−05
1e−04
1e−03
a71 Stage 1
Stage 2
Stage 3
Stage 4
Figure 87: Selection gradients on age stage-speci c mortality and fertility. Top x axis represents age in
years, whereas the bottom x axis represents time-scale normalized by the life expectancy () of the  rst
non-seedbank stage (FNSS) of the species.
93S1.30 Pterocarya rhoifolia
1 2 3 4 5 6 7
0
0.05
0.1
0.15
0.2
0.25
0.3
0.35
Stage
Sensitivity of r to mortality
(a) Stage-speci c mortality
1 2 3 4 5 6 7
0
0.01
0.02
0.03
0.04
0.05
Stage
Sensitivity of r to fertility
(b) Stage-speci c fertility
0 50 100 150
0
0.01
0.02
0.03
0.04
0.05
Age
Sensitivity of r to mortality
(c) Age-speci c mortality
0 50 100 150
0
0.01
0.02
0.03
0.04
0.05
Age
Sensitivity of r to fertility
(d) Age-speci c fertility
Figure 88: Selection gradients on age-speci c and stage-speci c mortality and fertility.
947654321
0
50
100
0
0.02
0.04
0.06
Stage
Age
Sensitivity of r to mortality
7654321
0
50
100
0
0.02
0.04
0.06
Stage
Age
Sensitivity of r to fertility
Figure 89: Selection gradients on age stage-speci c mortality and fertility.
95a71
Sensitivity of r to mor
tality
1e−06
1e−04
1e−02
a71
Sensitivity of r to f
er
tility
1 7 14 23 32 41 50 59 68 77 86 95 105 116 127 138Age (yrs)
0.25 3.19 6.13 9.07 12.25 15.68 19.11 22.3 25.48 28.91 32.1Age (  )  η
1e−06
1e−04
1e−02
a71 Stage 1
Stage 2
Stage 3
Stage 4
Stage 5
Stage 6
Stage 7
Figure 90: Selection gradients on age stage-speci c mortality and fertility. Top x axis represents age in
years, whereas the bottom x axis represents time-scale normalized by the life expectancy () of the  rst
non-seedbank stage (FNSS) of the species.
96S1.31 Rhododendron ponticum (Endangered)
1 2 3 4
0
0.1
0.2
0.3
0.4
0.5
0.6
0.7
Stage
Sensitivity of r to mortality
(a) Stage-speci c mortality
1 2 3 4
0
0.2
0.4
0.6
0.8
1
Stage
Sensitivity of r to fertility
(b) Stage-speci c fertility
0 50 100 150
0
0.005
0.01
0.015
0.02
0.025
Age
Sensitivity of r to mortality
(c) Age-speci c mortality
0 50 100 150
0
0.05
0.1
0.15
0.2
Age
Sensitivity of r to fertility
(d) Age-speci c fertility
Figure 91: Selection gradients on age-speci c and stage-speci c mortality and fertility.
974321
0
50
100
0
0.005
0.01
0.015
0.02
Stage
Age
Sensitivity of r to mortality
4321
0
50
100
0
0.05
0.1
0.15
0.2
Stage
Age
Sensitivity of r to fertility
Figure 92: Selection gradients on age stage-speci c mortality and fertility.
98a71
Sensitivity of r to mor
tality
1e−06
1e−04
1e−02
a71
Sensitivity of r to f
er
tility
1 7 14 22 30 38 46 54 62 70 78 86 94 103 113 123 133Age (yrs)
0.59 7.12 14.24 21.95 29.66 37.37 45.09 52.2 59.32 67.03 74.75Age (  )  η
1e−06
1e−04
1e−02
a71 Stage 1
Stage 2
Stage 3
Stage 4
Figure 93: Selection gradients on age stage-speci c mortality and fertility. Top x axis represents age in
years, whereas the bottom x axis represents time-scale normalized by the life expectancy () of the  rst
non-seedbank stage (FNSS) of the species.
99S1.32 Rhododendron ponticum (Invasive)
1 2 3 4
0
0.05
0.1
0.15
0.2
0.25
0.3
0.35
Stage
Sensitivity of r to mortality
(a) Stage-speci c mortality
1 2 3 4
0
0.05
0.1
0.15
0.2
0.25
0.3
0.35
Stage
Sensitivity of r to fertility
(b) Stage-speci c fertility
0 20 40 60 80
0
0.05
0.1
0.15
0.2
Age
Sensitivity of r to mortality
(c) Age-speci c mortality
0 20 40 60 80
0
0.05
0.1
0.15
0.2
0.25
0.3
0.35
Age
Sensitivity of r to fertility
(d) Age-speci c fertility
Figure 94: Selection gradients on age-speci c and stage-speci c mortality and fertility.
1004321
0
20
40
60
0
0.05
0.1
0.15
0.2
Stage
Age
Sensitivity of r to mortality
4321
0
20
40
60
0
0.1
0.2
0.3
0.4
Stage
Age
Sensitivity of r to fertility
Figure 95: Selection gradients on age stage-speci c mortality and fertility.
101a71
Sensitivity of r to mor
tality
1e−06
1e−04
1e−02
a71
Sensitivity of r to f
er
tility
1 5 9 13 18 23 28 33 38 43 48 53 58 63 68 73Age (yrs)
0.12 0.98 1.83 2.69 3.54 4.4 5.13 5.99 6.84 7.7 8.43 9.28Age (  )  η
1e−06
1e−04
1e−02
a71 Stage 1
Stage 2
Stage 3
Stage 4
Figure 96: Selection gradients on age stage-speci c mortality and fertility. Top x axis represents age in
years, whereas the bottom x axis represents time-scale normalized by the life expectancy () of the  rst
non-seedbank stage (FNSS) of the species.
102S1.33 Rhopalostylis sapida
1 2 3 4 5 6 7 8
0
0.05
0.1
0.15
0.2
0.25
0.3
0.35
Stage
Sensitivity of r to mortality
(a) Stage-speci c mortality
1 2 3 4 5 6 7 8
0
0.002
0.004
0.006
0.008
0.01
0.012
Stage
Sensitivity of r to fertility
(b) Stage-speci c fertility
0 100 200 300 400
0
0.002
0.004
0.006
0.008
0.01
Age
Sensitivity of r to mortality
(c) Age-speci c mortality
0 100 200 300 400
0
0.002
0.004
0.006
0.008
0.01
Age
Sensitivity of r to fertility
(d) Age-speci c fertility
Figure 97: Selection gradients on age-speci c and stage-speci c mortality and fertility.
103Figure 98: Selection gradients on age stage-speci c mortality and fertility.
104a71
a71
a71
a71
a71
a71
a71
a71
a71
Sensitivity of r to mor
tality
1e−06
1e−05
1e−04
1e−03
1e−02
a71
a71
a71
a71
a71
a71
a71
a71
a71
Sensitivity of r to f
er
tility
1 16 34 52 70 88 108 131 154 177 200 223 246 269 292Age (yrs)
0.65 18.23 37.77 56 71.63 91.17 112.01 133.5 154.34 177.13Age (  )  η
1e−06
1e−05
1e−04
1e−03
1e−02 a71 Stage 1Stage 2
Stage 3
Stage 4
Stage 5
Stage 6
Stage 7
Stage 8
Figure 99: Selection gradients on age stage-speci c mortality and fertility. Top x axis represents age in
years, whereas the bottom x axis represents time-scale normalized by the life expectancy () of the  rst
non-seedbank stage (FNSS) of the species.
105S1.34 Rourea induta
1 2 3 4 5 6 7 8 9 10 11 12 13 14
0
0.05
0.1
0.15
0.2
0.25
Stage
Sensitivity of r to mortality
(a) Stage-speci c mortality
1 2 3 4 5 6 7 8 9 10 11 12 13 14
0
0.05
0.1
0.15
0.2
0.25
0.3
0.35
Stage
Sensitivity of r to fertility
(b) Stage-speci c fertility
0 50 100 150 200 250
0
0.005
0.01
0.015
0.02
0.025
0.03
Age
Sensitivity of r to mortality
(c) Age-speci c mortality
0 50 100 150 200 250
0
0.005
0.01
0.015
0.02
0.025
0.03
Age
Sensitivity of r to fertility
(d) Age-speci c fertility
Figure 100: Selection gradients on age-speci c and stage-speci c mortality and fertility.
106Figure 101: Selection gradients on age stage-speci c mortality and fertility.
107a71
Sensitivity of r to mor
tality
1e−06
1e−05
1e−04
1e−03
a71
a71
a71
a71
a71
a71
a71
a71
a71
a71a71
a71a71
a71a71
a71a71a71
a71a71a71a71
a71a71a71a71a71a71a71a71a71
a71a71a71a71a71a71a71a71a71a71a71a71a71a71a71a71a71a71a71a71a71a71a71a71a71a71a71a71a71a71a71a71a71a71a71a71a71a71a71a71a71a71a71a71a71a71a71a71a71a71a71a71a71a71a71a71a71a71a71a71a71a71a71a71a71a71a71a71a71a71a71a71a71a71a71a71a71a71a71a71a71a71a71a71a71a71a71a71a71a71a71a71a71a71a71a71a71a71a71a71a71a71a71a71a71a71a71a71a71a71a71a71a71a71a71a71a71a71a71a71a71a71a71a71a71a71a71a71a71a71a71a71a71a71a71a71a71a71a71a71a71a71a71a71a71a71a71a71a71a71a71a71a71a71a71a71a71a71a71a71a71a71a71a71a71a71a71a71a71a71a71a71a71a71a71a71a71a71a71a71a71a71a71a71a71a71a71a71a71a71a71a71a71
a71
a71
a71
a71
a71
a71
a71
a71
a71
a71
a71
a71
a71
a71
a71
a71
a71
a71a71
a71a71
a71a71
a71a71
a71a71
a71a71
a71a71a71
a71a71a71
a71a71a71a71
a71a71a71a71
a71a71a71a71a71a71a71
a71a71a71a71a71a71a71a71a71a71a71a71a71a71a71a71a71a71a71a71a71a71a71a71a71a71a71a71a71a71a71a71a71a71a71a71a71a71a71a71a71a71a71a71a71a71a71a71a71a71a71a71a71a71a71a71a71a71a71a71a71a71a71a71a71a71a71a71a71a71a71a71a71a71a71a71a71a71a71a71a71a71a71a71a71a71a71a71a71a71a71a71a71a71a71a71a71a71a71a71a71a71a71a71a71a71a71a71a71a71a71a71a71a71a71a71a71a71a71a71a71a71a71a71a71a71a71a71a71a71a71a71a71a71a71a71a71a71a71a71a71a71a71a71a71a71a71a71a71a71a71a71a71a71a71a71a71a71a71a71a71a71a71a71a71
a71
Sensitivity of r to f
er
tility
1 12 25 38 51 64 77 90 105 122 139 156 173 190 207 224Age (yrs)
0.06 1.23 2.41 3.58 4.75 5.8 6.85 7.9 8.95 10 11.11 12.47 13.83Age (  )  η
1e−06
1e−04
1e−02
a71
a71
a71
a71
a71
a71
a71
a71a71
a71a71
a71a71
a71a71a71
a71a71a71a71
a71a71a71a71a71a71a71a71a71
a71a71a71a71a71a71a71a71a71a71a71a71a71a71a71a71a71a71a71a71a71a71a71a71a71a71a71a71a71a71a71a71a71a71a71a71a71a71a71a71a71a71a71a71a71a71a71a71a71a71a71a71a71a71a71a71a71a71a71a71a71a71a71a71a71a71a71a71a71a71a71a71a71a71a71a71a71a71a71a71a71a71a71a71a71a71a71a71a71a71a71a71a71a71a71a71a71a71a71a71a71a71a71a71a71a71a71a71a71a71a71a71a71a71a71a71a71a71a71a71a71a71a71a71a71a71a71a71a71a71a71a71a71a71a71a71a71a71a71a71a71a71a71a71a71a71a71a71a71a71a71a71a71a71a71a71a71a71a71a71a71a71a71a71a71a71a71a71a71a71a71a71a71a71a71a71a71a71a71a71a71a71a71a71a71a71a71a71a71a71a71a71a71
a71
a71
a71
a71
a71
a71
a71
a71
a71
a71
a71a71
a71a71
a71a71
a71a71
a71a71
a71a71
a71a71a71
a71a71a71
a71a71a71a71
a71a71a71a71a71
a71a71a71a71a71a71a71
a71a71a71a71a71a71a71a71a71a71a71a71a71a71a71a71a71a71a71a71a71a71a71a71a71a71a71a71a71a71a71a71a71a71a71a71a71a71a71a71a71a71a71a71a71a71a71a71a71a71a71a71a71a71a71a71a71a71a71a71a71a71a71a71a71a71a71a71a71a71a71a71a71a71a71a71a71a71a71a71a71a71a71a71a71a71a71a71a71a71a71a71a71a71a71a71a71a71a71a71a71a71a71a71a71a71a71a71a71a71a71a71a71a71a71a71a71a71a71a71a71a71a71a71a71a71a71a71a71a71a71a71a71a71a71a71a71a71a71a71a71a71a71a71a71a71a71a71a71a71a71a71a71a71a71a71a71a71a71a71a71a71a71a71a71a71
a71
a71
a71
Stage 1
Stage 2
Stage 3
Stage 4
Stage 5
Stage 6
Stage 7
Stage 8
Stage 9
Stage 10
Stage 11
Stage 12
Stage 13
Stage 14
Figure 102: Selection gradients on agestage-speci c mortality and fertility. Top x axis represents age
in years, whereas the bottom x axis represents time-scale normalized by the life expectancy () of the  rst
non-seedbank stage (FNSS) of the species.
108S1.35 Tillandsia recurvata
1 2 3 4
0
0.05
0.1
0.15
0.2
0.25
0.3
0.35
Stage
Sensitivity of r to mortality
(a) Stage-speci c mortality
1 2 3 4
0
0.05
0.1
0.15
0.2
Stage
Sensitivity of r to fertility
(b) Stage-speci c fertility
0 10 20 30 40
0
0.02
0.04
0.06
0.08
0.1
0.12
Age
Sensitivity of r to mortality
(c) Age-speci c mortality
0 10 20 30 40
0
0.02
0.04
0.06
0.08
0.1
Age
Sensitivity of r to fertility
(d) Age-speci c fertility
Figure 103: Selection gradients on age-speci c and stage-speci c mortality and fertility.
1094321
0
10
20
30
0
0.05
0.1
0.15
0.2
Stage
Age
Sensitivity of r to mortality
4321
0
10
20
30
0
0.05
0.1
Stage
Age
Sensitivity of r to fertility
Figure 104: Selection gradients on age stage-speci c mortality and fertility.
110a71
a71
a71
a71
a71
a71
a71
a71
a71
a71
a71
a71
a71
a71
Sensitivity of r to mor
tality
1e−06
1e−04
1e−02
a71
a71
a71
a71
a71
a71
a71
a71
a71
a71
a71
a71
a71
a71
Sensitivity of r to f
er
tility
1 3 5 7 9 11 14 17 20 23 26 29 32 35Age (yrs)
0.14 0.56 0.98 1.4 1.82 2.24 2.66 3.07 3.49 3.91 4.33 4.75 5.17Age (  )  η
1e−06
1e−04
1e−02
a71 Stage 1
Stage 2
Stage 3
Stage 4
Figure 105: Selection gradients on agestage-speci c mortality and fertility. Top x axis represents age
in years, whereas the bottom x axis represents time-scale normalized by the life expectancy () of the  rst
non-seedbank stage (FNSS) of the species.
111S1.36 Viburnum furcatum
1 2 3 4 5 6 7
0
0.05
0.1
0.15
0.2
0.25
0.3
0.35
Stage
Sensitivity of r to mortality
(a) Stage-speci c mortality
1 2 3 4 5 6 7
0
0.05
0.1
0.15
0.2
0.25
0.3
0.35
Stage
Sensitivity of r to fertility
(b) Stage-speci c fertility
0 50 100 150
0
0.01
0.02
0.03
0.04
0.05
Age
Sensitivity of r to mortality
(c) Age-speci c mortality
0 50 100 150
0
0.01
0.02
0.03
0.04
0.05
0.06
Age
Sensitivity of r to fertility
(d) Age-speci c fertility
Figure 106: Selection gradients on age-speci c and stage-speci c mortality and fertility.
1127654321
0
50
100
0
0.01
0.02
0.03
0.04
Stage
Age
Sensitivity of r to mortality
7654321
0
50
100
0
0.02
0.04
0.06
Stage
Age
Sensitivity of r to fertility
Figure 107: Selection gradients on age stage-speci c mortality and fertility.
113a71
Sensitivity of r to mor
tality
1e−05
1e−03
a71
Sensitivity of r to f
er
tility
1 7 14 22 30 38 46 54 62 70 78 86 94 103 113 123 133Age (yrs)
0.22 2.67 4.9 6.9 9.13 11.8 14.47 17.37 20.26 23.16 26.05 28.95Age (  )  η
1e−05
1e−03
a71 Stage 1
Stage 2
Stage 3
Stage 4
Stage 5
Stage 6
Stage 7
Figure 108: Selection gradients on agestage-speci c mortality and fertility. Top x axis represents age
in years, whereas the bottom x axis represents time-scale normalized by the life expectancy () of the  rst
non-seedbank stage (FNSS) of the species.
114
